# Supplementary material for: Resequencing core accessions of a pedigree identifies derivation of genomic segments and key agronomic trait loci during cotton improvement
Source: Plant Biotechnol J. 2018 Oct 18;17(4):762–75. doi: 10.1111/pbi.13013 (PMC6419577; doi:10.1111/pbi.13013)
Supplement: Supplementary file 2 — Table S1 106 phenotype sets measured in the pedigree accessions. Table S2 Phenotypic differences between elite parents and backbone parents. Table S3 Results of sequencing data and alignments. Table S4 Results of SNP annotation. Table S5 Large effect SNPs and affected genes. Table S6 KEGG pathway enrichment analyses for effected SNP genes. Table S7 Gene ontology term enrichment analyses for effected SNP genes. Table S8 Distribution of SNP density on genome. Table S9 Zero diversity segments and genes contained within them. Table S10 KEGG pathway enrichment analyses for genes contained in zero diversity regions. Table S11 Gene ontology term enrichment analyses for genes contained in zero diversity regions. Table S12 Statistical analysis of potential selective sweeps and genes contained within them. Table S13 Cotton QTLs overlapping with putative selective sweeps. Table S14 KEGG pathway enrichment analyses for genes contained in potential selective sweeps. Table S15 Gene ontology term enrichment analyses for genes contained in potential selective sweeps. Table S16 Genetic constitution of Ejing 1. Table S17 KEGG pathway enrichment analyses for genes overlapped with traceable IBD fragments of Ejing 1. Table S18 Gene ontology term enrichment analyses for genes overlapped with traceable IBD fragments of Ejing 1. Table S19 Cotton QTLs overlapping with IBD segments of Ejing 1. Table S20 The length of IBD segments passed between materials during Ejing 1 improvement. Table S21 Genetic constitution of Zhong 7263. Table S22 KEGG pathway enrichment analyses for genes overlapped with traceable IBD fragments of Zhong 7263. Table S23 Gene ontology term enrichment analyses for genes overlapped with traceable IBD fragments of Zhong 7263. Table S24 Cotton QTLs overlapping with IBD segments of Zhong 7263. Table S25 Length of IBD segments passed between materials during improvement of Zhong 7263. Table S26 Genetic constitution of Ekangmian 9. Table S27 The ratio of genome contribution of [file PBI-17-762-s002.xlsx]

## Sheet: Table S1 
Table S1 106 phenotype sets measured in the pedigree accessions
Accession	16GPjz	16GPjj	16GPal	16PHjz	16PHjj	16PHal	16PHay	16FBNumjz	16FBNumjj	16FBNumal	16FBNumay	16BNjz	16BNjj	16BNal	16BNay	16BWjz	16BWjj	16BWal	16BWay	16LPjz	16LPjj	16LPal	16LPay	16LIjz	16LIjj	16LIal	16LIay	16SIjz	16SIjj	16SIal	16SIay	16FUHMLjz	16FUHMLjj	16FUHMLal	16FUHMLay	16FUjz	16FUjj	16FUal	16FUay	16FSjz	16FSjj	16FSal	16FSay	16MICjz	16MICjj	16MICal	16MICay	16FEjz	16FEjj
Zhong 9018	125	143.5	124.5	113.6	124.005	54.3125	102.278	12.2	17.565	7.25	9.27778	17.5	29.815	6.125	15.7778	4.5825	4.31	5.912	6.19778	40.1952	40.005	45.2786	42.2386	6.92269	7.2015	8.20406	7.45396	10.3	10.8	9.915	10.1933	29.1	29.65	28.45	28.2	85.4	84.9	83.55	85.3333	30.25	26.25	26.3	28.0667	4.15	4.7	4.65	4.9	6.75	6.7
9053	128.5	147.5	123	110.1	125.69	51.8125	107.944	12.8	17.005	6.9375	9.88889	22	36.23	4.9375	17.3333	4.77	4.8	6.9404	6.57822	40.058	38.025	44.2597	43.4218	8.45372	7.60807	8.62322	8.36026	12.65	12.4	10.86	10.8933	30.2	29.65	26.95	28.4667	86.05	85.65	82.7	85.5667	31.35	27.7	25.85	28.5333	4.75	4.8	4.8	5.03333	6.75	6.75
1638	128	150.5	123	112.9	121.44	54.6875	107.556	14.7	16.315	7.5	8.66667	19.3	33.83	5.875	16.2222	4.6825	4.27	5.6154	6.06133	34.4814	43.34	46.2248	43.7836	5.71018	8.10808	8.11887	7.57812	10.85	10.6	9.445	9.73	28.9	28.8	27.25	27.5	85.85	84.1	82.55	83.7667	29.4	25.9	25.95	27	4.55	5	4.8	4.9	6.7	6.75
ZhongCJ 377126	127	145	125.5	114.9	140.88	68.4375	106.389	17.3	17.315	8.125	6.61111	21.9	35.52	6.375	14.2222	4.9475	5.085	6.0506	6.23467	42.6871	37.405	44.4429	40.9604	8.00668	7.05135	7.71552	7.39799	10.75	11.8	9.645	10.6633	29.2	27.6	27.15	28.9667	84.45	83.95	82.55	85.3667	28.8	26.35	26.45	28.6333	5	5.2	5.5	4.73333	6.75	6.55
Zhong 309	126	149.5	124	97.7	138.63	55.4375	96.8333	11.9	19	6.9375	9.41667	15.4	33.44	6.25	16.4167	4.0825	4.23	5.6968	4.216	36.5068	40.06	44.6224	44.3811	6.41095	7.35169	7.49783	8.11116	11.15	11	9.305	10.165	29.45	30.9	27.5	28.3333	85.45	85.65	82.65	84.0333	29.85	28.5	26.3	25.9667	4.25	4.4	4.7	4.9	6.7	6.8
Zhong 392326	127.5	149.5	122.5	117.3	131.565	55.9375	103.389	16.3	17.505	7.6875	8.33333	19.1	37.105	6.125	15.3333	5.1275	4.82	5.2666	6.28333	39.4308	38.61	44.3593	41.3424	8.43051	8.14464	7.81698	7.93144	12.95	12.95	9.805	11.2533	29.75	29.7	27.9	29.4	86.6	86.6	83.7	84.9667	30.6	29.4	26.9	29.5333	5.85	5.45	4.95	4.53333	6.85	6.85
Zhong 053	128	148	124.5	107.3	145.88	58.125	97.3333	14.5	19.63	7	7.94444	19.8	42	4.6875	12.8889	4.66	4.965	6.9266	6.36133	36.9402	39.13	44.858	42.427	6.70737	7.00701	8.76544	7.94406	11.45	10.9	10.775	10.78	28.45	29.6	27.2	28.7333	85.5	85.1	83.3	84.6333	29.15	27.95	26.9	28.1333	4.65	4.6	4.85	4.66667	6.7	6.7
CCRI 2	126.5	140	125	93.8	116.565	60.5625	93.1667	15.4	17.94	7.1875	8.66667	21.8	40.585	5.9375	16.7222	4.8075	4.48	5.9304	6.28644	34.8904	36.155	38.3948	33.7275	6.51085	6.71058	6.36951	5.85938	12.15	11.85	10.22	11.5133	29.9	28.95	27.9	29.8	87.35	85.15	83.1	84.6667	28.5	27.15	26.6	29.2333	5.35	5.45	5.1	4.7	6.7	6.7
Shanmian 7	126	143	132.5	94.7	110.19	59.3125	89.5	12.3	18.94	9.5	8.88889	12.9	41.25	6.6875	14.6111	4.7975	4.58	5.9278	5.60911	27.3746	31.875	37.2255	34.6584	6.10626	7.36927	7.37401	7.18716	16.2	15.75	12.435	13.55	29.45	31.1	29	28.4667	87.1	85.6	83.65	83.6	35.15	30.55	28.65	26.9	4.7	4.45	4.6	4.63333	6.8	6.8
Shanmian 3	123.5	133	127.5	92.1	101.815	53.4375	78.3889	12.1	16.19	7.3125	8.55556	14.5	31.98	5.3125	12.2778	4.0275	4.82	6.0982	5.94533	34.2024	35.21	37.658	32.5356	7.30335	7.36372	6.21572	5.97684	14.05	13.55	10.29	12.3933	29.25	26.9	27.05	28.2	84.4	83.1	80.85	84.6667	27	26.1	24.3	26.6667	5.25	5.8	4.6	4.66667	6.75	6.7
Ekangmian 9	126.5	146.5	128.5	120.8	121.815	60.875	96.9444	16.1	17.75	8.4375	9.72222	20.9	29.67	5.3125	17	4.8825	4.415	5.6896	6.28533	39.1472	39.18	43.486	42.4737	8.29869	6.86069	8.04099	7.63193	12.9	10.65	10.45	10.3367	29.15	28.8	28.55	29.0667	86.15	84.5	83.65	84.0333	29.3	26.95	26.95	27.9	4.6	4.5	4.5	4.66667	6.75	6.65
Xuzhou 209	125.5	149	130.5	107.3	118.375	64.5	95.7778	11.8	16.815	8.5	9.16667	17.9	32.045	5.25	14.6667	5.1075	5.035	5.7302	5.94067	33.7634	31.67	38.0037	32.2482	7.05988	6.21071	6.80123	5.80055	13.85	13.4	11.095	12.1867	28.85	29.85	27.7	29.4667	83.75	84.55	83.2	84.5667	29.3	27.35	25.85	28.4667	5.55	5.4	4.9	4.9	6.75	6.75
Deltapine 15	131	148.5	124	95.2	104.875	49.25	91	12.6	17.69	6.875	8.77778	17.2	36.415	4.125	17.5556	4.7475	4.075	5.9564	5.73111	36.0741	35.035	42.4019	35.7061	6.96925	6.28273	7.39848	5.99415	12.35	11.65	10.05	10.7933	30.1	29.5	27.6	28.2333	84.85	84.95	83.7	83.9333	28.95	28.25	27.1	27.3333	5.7	5.35	5.55	4.7	6.9	6.9
Xuzhou 1818	128	144	122.5	106.3	108.755	51.9375	91.2222	13.2	16.44	8.4375	8.05556	18.9	36.48	4.375	14.2778	4.5625	4.455	4.422	5.01919	36.9027	34.765	37.3548	33.2661	6.95975	5.99534	5.75421	5.51828	11.9	11.25	9.65	11.07	29.6	28.05	25.65	27.9667	86.35	83.15	80.3	84.2333	28.8	25.4	24.9	26.5333	5.55	5.2	5.2	4.76667	6.7	6.55
52-128	125	133.5	118	107.3	101.25	50.9375	86.8333	16	16.63	9.8125	8.11111	17.5	35.415	5.75	12.4444	5.0375	4.57	4.522	5.25844	27.5074	27.515	32.5639	28.4617	5.21746	4.99168	5.06547	4.62039	13.75	13.15	10.49	11.6133	29.3	28.8	27.55	28.7	85.15	85.65	81.45	85.3	28.5	27.6	26.6	28.4	5.25	5.35	4.55	4.56667	6.7	6.8
Ejing 1	127.5	144.5	124	129.2	125.875	59.3125	100.556	15.7	14.315	7.9375	8.44444	20.2	29.38	4.875	13.3333	5.2875	4.45	6.4716	6.56933	39.2091	35.145	41.4238	40.0528	8.80402	7.83047	8.4331	7.97084	13.65	14.45	11.925	11.93	27.95	27.35	27.1	28.5667	86.05	83.05	82.4	84.4333	29	26.3	26.75	27.4333	5.1	4.75	4.4	4.16667	6.6	6.6
Jinyu 3	113	124	119.5	79.9	91.065	47.4375	88.3333	10.4	17.88	7.25	10.1111	17	30.27	5.1875	11.2222	3.81	3.455	4.7504	4.608	24.6116	24.405	30.9532	28.6381	4.32566	3.76107	4.62191	4.3261	13.25	11.65	10.31	10.78	26.45	26	25.45	28.2333	81.9	81.75	80.25	83.7	27.65	26.5	24.3	27.9333	4.9	5.3	4.35	4.73333	6.6	6.6
Zhong 7263	125.5	149.5	122	109.5	105.44	58.75	98.9444	13.4	16	7.75	8.22222	16.5	28.13	5.125	11.8333	5.395	5.22	6.116	6.47356	33.2555	30.5	32.0909	32.5519	8.42045	7.63597	6.23775	7.13153	16.9	17.4	13.2	14.7767	27	27.95	28.65	27.9333	83.05	83.65	83.4	82.1333	29.75	27.9	30.15	27.4	5.95	5.4	4.1	4.7	6.65	6.65
MO-3	127.5	145.5	127	112.7	108.315	63.75	90.5556	14.7	16.19	8.375	9.66667	21.3	46.52	6.3125	16.5556	5.16	4.99	6.1228	6.60822	38.5518	38.785	44.8783	32.4488	8.78342	7.60304	7.99107	6.48165	14	12	9.815	13.4933	29.9	30.4	27.95	29.1333	86.45	85.85	83.95	85.7667	31.8	29.8	26.95	26.8667	4.85	4.75	4.7	4.73333	6.8	6.9
Jinmian 2	118.5	125	114.5	90.8	83.755	52.4375	82.2778	13.3	16.065	7.9375	9.83333	17.6	27.77	5.75	10.9444	4.6825	3.88	5.2198	5.42889	31.9743	29.83	34.7529	30.5852	5.8284	5.31388	5.71785	5.32117	12.4	12.5	10.735	12.0767	27.1	26.65	25.6	27.0333	84.45	84	79.7	82.7333	28.8	26.75	24.55	25.9667	4.25	4.7	4.05	4.8	6.55	6.5
Jingmian 4	124	134.5	115.5	110.9	134.94	58.375	101.389	14.6	20.44	8.125	9.05556	16.4	37.19	4.625	15.1667	4.7425	4.845	5.2696	5.66511	28.4815	25.36	33.6646	27.4322	5.03772	4.6038	5.51135	4.53879	12.65	13.55	10.86	12.0067	27.5	26.75	25.8	28	84.55	81.85	82.6	84.2333	27.25	27.1	25	27.0333	5.25	5.45	4.8	4.56667	6.6	6.75
AntongSP 21	124	150	116	110.4	99.315	69.875	85.4444	15.5	15.25	9.75	9.61111	18.5	24.73	6.125	17	4.885	4.66	5.654	6.33556	35.0307	28.82	35.8461	30.1753	6.87467	5.44576	6.13231	5.6728	12.75	13.45	10.975	13.1267	29.15	29.1	27.05	29	85.3	83.65	82.3	84.6667	30.55	27.75	25.9	28.2667	5.1	4.9	4.8	4.66667	6.7	6.7
Guannong 1	127.5	141.5	127	114.6	110.315	65.25	95.6667	15.3	17.5	8.3125	8.27778	21.1	33.69	5.75	16.5	5.05125	4.65	5.6002	6.28889	37.6453	35.74	43.3091	36.4479	7.03343	7.70307	7.8687	6.69288	11.65	13.85	10.3	11.67	29.15	27.75	28.05	29.5333	85.25	83.25	83.5	85.6	29.45	27.75	27.35	29.2	5.15	5.7	5.15	4.33333	6.7	6.65
Lone Star	128	146	125	103.5	98.94	65.375	85.6667	12.7	17.065	8.5	7.16667	16.9	29.77	6.0625	12.8333	5.3375	5.16	5.853	5.85444	30.4291	32.74	36.0963	30.2791	6.73569	7.00946	6.19363	5.52996	15.4	14.4	10.965	12.7333	29.2	27.7	27.85	29.7333	84.1	81.3	81.85	84.2	28.55	26.45	27.2	29.5333	5.1	5.65	3.95	4	6.6	6.6
Jin 3-34-3	117	123	116	86.2	88.625	45.75	80.8333	15.1	18.065	6.125	10.2222	16.5	21.065	4.0625	15.6667	3.2575	3.54	5.5808	5.75578	22.6664	23.61	33.0494	28.6754	3.35599	3.52342	5.49913	5.12333	11.45	11.4	11.14	12.7433	27.9	25.6	27.55	29.2	80.65	81	81.2	85.0333	28.55	24.55	26.85	29.4333	5.05	5.4	4.2	4.26667	6.6	6.45
Chuan 57-681	125	145.5	128.5	114.6	119.815	55.625	97	13.7	17.815	7.6875	9.55556	16.2	31.875	5.4375	15.5	4.9625	4.845	6.3218	6.02917	31.6276	29.76	37.4814	30.3903	6.29107	6.0164	6.84356	5.68864	13.6	14.2	11.415	13.03	29.2	28.85	27.65	30.3	84.75	85.65	82.85	85.3667	31.45	29.2	26.65	28.9	4.75	4.5	5	4.76667	6.7	6.7
The naming of the phenotype follows the first two numbers for the year, followed by agronomic traits, and the last two words representing the location. For example, 16GPjz represents the measurement results of 2016 Growth period (GP) in Jingzhou.
GP: Growth period (day)
PH: Plant height (cm)
FBNum: Fruit branch number
BN: Boll number
BW: Boll weight (g)
LP: Lint percentage (%)
LI: Lint index (g)
SI: Seed index(g)
FUHML: Fiber upper-half mean length (mm)
FU: Fiber uniformity
FS: Fiber Strength (cN)
MIC: Micronaire
FE: Fiber Elongation
jz:Jingzhou
jj:Jiujiang
an:Anyang
al:Alaer
hg:huanggang
wj:wangjiang
--: missing
[truncated: 57 more columns]

## Sheet: Table S2
Table S2 Phenotypic differences between elite parents and backbone parents
Traits	Environments	Elite parents	Backbone parents	Difference
BN	2016Anyang	15.4563	14.5322	-
BN	2016Jingzhou	19.2857	17.8842	-
BN	2016Jiujing	35.42	32.8542	-
BN	2016Alaer	5.76786	5.37171	-
BN	2017Anyang	12.5833	10.3904	*
BN	2017Huanggang	28.9345	27.2456	-
BN	2017Jingzhou	16.1286	17.1263	-
BN	2017Wangjiang	23.3143	20.9316	-
BN	2017Alaer	5.99107	6.15033	-
BW	2016Anyang	5.99038	5.87856	-
BW	2016Jingzhou	4.69321	4.76533	-
BW	2016Jiujing	4.64	4.53289	-
BW	2016Alaer	6.05834	5.64403	-
BW	2017Anyang	6.63871	6.16958	-
BW	2017Huanggang	4.35071	4.64947	-
BW	2017Jingzhou	4.08623	3.92467	-
BW	2017Wangjiang	5.7578	6.93995	-
BW	2017Alaer	6.36857	5.78247	**
FBNum	2016Anyang	8.59127	8.95322	-
FBNum	2016Jingzhou	14.2429	13.8895	-
FBNum	2016Jiujing	17.7621	17.1042	-
FBNum	2016Alaer	7.34821	8.09539	*
FBNum	2017Anyang	11.869	11.7193	-
FBNum	2017Huanggang	19.0446	17.3224	**
FBNum	2017Jingzhou	14.9286	14.2053	-
FBNum	2017Wangjiang	18.5286	18.3789	-
FBNum	2017Alaer	8	8.19079	-
FE	2016Anyang	6.70476	6.62982	*
FE	2016Jingzhou	6.74286	6.69211	-
FE	2016Jiujing	6.72857	6.68158	-
FE	2016Alaer	6.70714	6.64474	-
FE	2017Anyang	6.75	6.73684	-
FE	2017Huanggang	6.65714	6.68421	-
FE	2017Jingzhou	6.42143	6.38611	-
FE	2017Alaer	6.80714	6.74474	-
FS	2016Anyang	27.981	27.8632	-
FS	2016Jingzhou	29.9143	29.3842	-
FS	2016Jiujing	27.4357	27.3368	-
FS	2016Alaer	26.3786	26.4526	-
FS	2017Anyang	28.5714	29.5079	-
FS	2017Huanggang	28.0071	28.8526	-
FS	2017Jingzhou	25.4714	25.4917	-
FS	2017Alaer	28.2643	27.9737	-
FU	2016Anyang	84.8095	84.3614	-
FU	2016Jingzhou	85.6143	84.8211	-
FU	2016Jiujing	85.1357	83.7711	*
FU	2016Alaer	83	82.3105	-
FU	2017Anyang	85.2786	84.9553	-
FU	2017Huanggang	84.6429	83.8368	-
FU	2017Jingzhou	81.8929	82.2556	-
FU	2017Alaer	83.4786	83.1605	-
FUHML	2016Anyang	28.5143	28.7667	-
FUHML	2016Jingzhou	29.2929	28.7421	-
FUHML	2016Jiujing	29.4143	28.2132	-
FUHML	2016Alaer	27.4857	27.3526	-
FUHML	2017Anyang	28.8571	29.2842	-
FUHML	2017Huanggang	28.2929	28.45	-
FUHML	2017Jingzhou	25.9429	25.9806	-
FUHML	2017Alaer	29.4786	29.25	-
GP	2016Jingzhou	127.143	124.711	*
GP	2016Jiujing	147.643	140.342	**
GP	2016Alaer	123.857	123.342	-
LI	2016Anyang	7.82528	5.95086	**
LI	2016Jingzhou	7.23458	6.62716	-
LI	2016Jiujing	7.49605	6.22269	**
LI	2016Alaer	8.10599	6.53	**
LI	2017Anyang	7.79468	6.54465	*
LI	2017Huanggang	7.92595	6.72975	*
LI	2017Jingzhou	7.24	5.89	**
LI	2017Wangjiang	8.19788	6.77599	**
LI	2017Alaer	8.39449	6.77845	**
LP	2016Anyang	42.6507	32.6713	**
LP	2016Jingzhou	38.6142	32.8076	**
LP	2016Jiujing	39.5107	31.9	**
LP	2016Alaer	44.8637	37.4018	**
LP	2017Anyang	44.9392	34.1221	**
LP	2017Huanggang	41.8684	33.5975	**
LP	2017Jingzhou	41.2726	33.7227	**
LP	2017Wangjiang	44.1083	34.3388	**
LP	2017Alaer	44.1864	36.9844	**
MIC	2016Anyang	4.80952	4.59649	*
MIC	2016Jingzhou	4.74286	5.12632	-
MIC	2016Jiujing	4.87857	5.15789	-
MIC	2016Alaer	4.89286	4.65789	-
MIC	2017Anyang	4.87143	4.64211	-
MIC	2017Huanggang	5.32143	5.33684	-
MIC	2017Jingzhou	5.27143	5.01389	-
MIC	2017Alaer	4.48571	4.47105	-
PH	2016Anyang	103.103	91.0263	**
PH	2016Jingzhou	110.543	104.2	-
PH	2016Jiujing	132.584	107.897	**
PH	2016Alaer	56.9643	57.5132	-
PH	2017Anyang	120.69	99.5789	**
PH	2017Huanggang	142.589	125.306	**
PH	2017Jingzhou	110.614	102.484	*
PH	2017Wangjiang	124.514	114.768	**
PH	2017Alaer	68.5268	66.5921	-
SI	2016Anyang	10.5255	12.2012	**
SI	2016Jingzhou	11.4429	13.4132	**
SI	2016Jiujing	11.4929	13.1632	*
SI	2016Alaer	9.96429	10.8589	*
SI	2017Anyang	9.55357	12.5645	**
SI	2017Huanggang	10.9857	13.2237	**
SI	2017Jingzhou	10.275	11.4831	**
SI	2017Wangjiang	10.4	12.7316	**
SI	2017Alaer	10.625	11.3763	-
GP: Growth period (day)
PH: Plant height (cm)
FBNum: Fruit branch number
BN: Boll number
BW: Boll weight (g)
LP: Lint percentage (%)
LI: Lint index (g)
SI: Seed index(g)
FUHML: Fiber upper-half mean length (mm)
FU: Fiber uniformity
FS: Fiber Strength (cN)
MIC: Micronaire
FE: Fiber Elongation

## Sheet: Table S3
Table S3 Results of sequencing data and alignments
Sample	Raw Base (bp)	Clean Base(bp)	Effective Rate (%)	Error Rate (%)	Q20 (%)	Q30 (%)	GC Content (%)	Mapped reads	Total reads	Mapping rate (%)	Average depth (X)	Coverage at least 1X (%)	Coverage at least 4X (%)
Zhong 9018	81998623200	81683901600	99.62	0.05	93.94	87.2	37.93	542101078	544559344	99.55	33.17	97.68	94.32
9053	180257661600	179583223200	99.63	0.04	94.84	88.89	38.25	1191826523	1197221488	99.55	59.9	98.34	96.26
1638	75112489200	74931960300	99.76	0.05	94.2	87.55	36.78	497522967	499546402	99.59	30.24	98.06	95.58
ZhongCJ 377126	76219039200	75980669700	99.69	0.03	95.61	90.18	38.19	503964327	506537798	99.49	31.86	95.65	90.61
Zhong 309	76596662100	76361487900	99.69	0.05	94.41	87.97	37.49	504778600	509076586	99.16	31.09	97.92	95.06
Zhong 392326	76863090900	76643033700	99.71	0.03	95.82	90.5	38.66	508039165	510953558	99.43	32.04	94.86	89.51
Zhong 053	88074152100	87788815500	99.68	0.05	94.61	88.25	37.83	581950103	585258770	99.43	34.85	98.08	95.19
CCRI 2	75619275600	75342265800	99.63	0.03	95.62	90.17	38.38	499398058	502281772	99.43	31.11	96.54	91.79
Shan mian 7	90608797800	90349426800	99.71	0.06	93.97	87.25	37.37	599314986	602329512	99.5	35.37	97.97	95.3
Shanmian 3	77036946600	76706917800	99.57	0.03	95.87	90.57	38.23	505880624	511379452	98.92	31.13	96.83	92.53
Ekangmian 9	94248561900	93921172800	99.65	0.05	94.29	87.78	38.44	623296815	626141152	99.55	37.67	97.67	94.48
Xuzhou 209	89166502200	88930605000	99.74	0.05	94.41	87.92	38.3	590642365	592870700	99.62	35.67	97.74	94.53
Deltapine 15	82849046700	82620991500	99.72	0.05	94.59	88.22	37.34	547902769	550806610	99.47	32.6	97.85	94.92
Xuzhou 1818	78104192100	77849106900	99.67	0.05	94.31	87.57	39.23	513811268	518994046	99	30	94.99	89.27
52-128	110810376900	110488208400	99.71	0.05	93.95	87.17	38.53	729374204	736588056	99.02	41.35	97.25	93.64
Ejing 1	73272700500	73111311900	99.78	0.07	93.31	85.78	37.48	484233204	487408746	99.35	29.85	97.71	94.78
Jinyu 3	76483463100	76305002400	99.77	0.03	96.61	91.99	37.7	507243376	508700016	99.71	31.43	96.54	92.06
Zhong 7263	89554169400	89324024400	99.74	0.03	96.35	91.52	38.46	593258669	595493496	99.62	35.53	96.74	92.37
MO-3	79937951400	79698544500	99.7	0.07	92.75	85	38.52	526699593	531323630	99.13	32.42	97.23	93.73
Jinmian 2	93796200600	93532409100	99.72	0.07	93.12	85.55	38.17	620590763	623549394	99.53	38.74	97.54	94.62
Jingmian 4	83757414000	83564330400	99.77	0.03	96.44	91.66	39.38	553655702	557095536	99.38	33.81	95.2	89.52
AntongSP 21	87255920400	87036964800	99.75	0.07	92.82	85	38.55	576717766	580246432	99.39	35.73	96.16	91.91
Guannong 1	76309398300	76017680100	99.62	0.03	96.16	91.27	37.31	502623334	506784534	99.18	29.92	97.4	94.18
Lone Star	95104317000	94800820800	99.68	0.03	96.6	91.94	38.11	628462231	632005472	99.44	39.41	96.59	92.26
Jin 3-34-3	80450309700	80201300100	99.69	0.03	96.73	92.38	37.69	530836083	534675334	99.28	32.4	96.77	93.15
Chuan 57-681	82883269500	82536737400	99.58	0.03	96.72	92.41	38.02	544693141	550244916	98.99	33.55	96.76	92.85

## Sheet: Table S4
Table S4 Results of SNP annotation
Sample	Upstream	Exonic				Intronic	Splicing	Downstream	Upstream/Downstream	Intergenic	ts	tv	ts/tv	Het rate (‰)	Total
		Stop gain	Stop loss	Synonymous	Non-synonymous
Zhong 9018	35516	520	91	29644	32832	90544	200	30665	1995	1629313	1262262	589058	2.142	0.313	1851320
9053	40415	485	97	28775	32695	94834	190	34344	2265	1609964	1249248	594816	2.1	0.293	1844064
1638	38291	517	93	29841	33027	93139	194	32306	2123	1657002	1283980	602553	2.13	0.319	1886533
ZhongCJ 377126	33250	518	94	29877	33151	91621	191	29435	1862	1574574	1231510	563063	2.187	0.306	1794573
Zhong 309	37294	520	97	29740	32885	91804	192	31545	2119	1635126	1267272	594050	2.133	0.313	1861322
Zhong 392326	32729	553	95	29996	34080	90265	189	28912	1837	1611134	1256309	573481	2.19	0.368	1829790
Zhong 053	36902	511	97	29410	32416	91110	188	31483	2087	1632284	1263401	593087	2.13	0.315	1856488
CCRI 2	32551	506	87	29034	32176	90650	186	28995	1881	1743773	1343054	616785	2.177	0.415	1959839
Shanmian 7	43912	583	110	31714	36734	109602	215	37457	2329	2341208	1787898	815966	2.191	0.419	2603864
Shanmian 3	33316	513	93	29258	33071	91849	188	29128	1977	1709571	1319300	609664	2.163	0.329	1928964
Ekangmian 9	44807	569	118	31549	36615	109694	229	38208	2411	2068479	1596536	736143	2.168	0.609	2332679
Xuzhou 209	32248	457	87	28365	30896	86382	180	27602	1875	1491488	1155824	543756	2.125	0.298	1699580
Deltapine 15	38426	528	104	30107	33634	96812	200	32654	2327	1840203	1415661	659334	2.147	0.456	2074995
Xuzhou 1818	32773	511	105	30307	34358	96701	196	28958	1779	1896582	1460476	661794	2.206	0.332	2122270
52-128	41969	554	111	30423	35019	106160	217	36317	2358	2136127	1636853	752402	2.175	0.473	2389255
Ejingmian 1	40397	552	104	31015	35311	98919	207	34250	2249	1731243	1345737	628510	2.141	0.329	1974247
Jinyu 3	46709	668	134	33328	39779	119050	222	41141	2511	2207968	1712793	778717	2.199	0.37	2491510
Zhong 7263	38413	535	110	30232	34411	93488	202	32302	2045	1866730	1440050	658418	2.187	0.382	2098468
MO-3	40461	530	108	31323	35487	103105	205	35255	2243	2041625	1567457	722885	2.168	0.351	2290342
Jinmian 2	46845	589	115	32227	37564	114610	236	40723	2540	2310672	1773975	812146	2.184	0.428	2586121
Jingmian 4	51367	740	156	35663	44108	133540	275	45453	2789	2371076	1856711	828456	2.241	0.664	2685167
AntongSP 21	42363	614	128	32966	38615	113083	213	38563	2245	2276657	1749727	795720	2.198	0.358	2545447
Guannong 1	38696	575	104	31194	36154	103068	205	33721	2221	1852296	1433391	664843	2.155	0.349	2098234
Lone Star	34637	503	107	29398	32941	92232	193	30072	1870	1568470	1225049	565374	2.166	0.304	1790423
Jin 3-34-3	48128	665	135	33989	40446	123327	231	42380	2496	2225802	1727538	790061	2.186	0.379	2517599
Chuan 57-681	36847	526	113	30286	33963	95824	194	32064	2174	1817250	1402644	646597	2.169	0.394	2049241

## Sheet: Table S5
Table S5 Large effect SNPs and affected genes
Type	Chr.	Pos.	Ref.	Alt.	Gene
Stopgain SNP	A01	18738	T	G	Gh_A01G0001
Stopgain SNP	A01	446586	G	A	Gh_A01G0056
Stopgain SNP	A01	564963	G	A	Gh_A01G0066
Stopgain SNP	A01	695664	A	T	Gh_A01G0083
Stopgain SNP	A01	877554	G	T	Gh_A01G0102
Stopgain SNP	A01	4228197	G	A	Gh_A01G0316
Stopgain SNP	A01	4826075	T	G	Gh_A01G0343
Stopgain SNP	A01	4827468	C	T	Gh_A01G0343
Stopgain SNP	A01	6338067	G	A	Gh_A01G0402
Stopgain SNP	A01	7652714	G	A	Gh_A01G0480
Stopgain SNP	A01	11549647	G	A	Gh_A01G0640
Stopgain SNP	A01	11867583	A	C	Gh_A01G0653
Stoploss SNP	A01	11872624	T	C	Gh_A01G0654
Stoploss SNP	A01	12045187	T	G	Gh_A01G0666
Stopgain SNP	A01	14289525	C	T	Gh_A01G0745
Stopgain SNP	A01	16338465	G	A	Gh_A01G0771
Stoploss SNP	A01	32933311	A	G	Gh_A01G1035
Stopgain SNP	A01	32933341	G	A	Gh_A01G1035
Stopgain SNP	A01	32934166	G	A	Gh_A01G1035
Stopgain SNP	A01	41983027	G	A	Gh_A01G1096
Stopgain SNP	A01	42608625	G	A	Gh_A01G1105
Stopgain SNP	A01	78460987	G	A	Gh_A01G1301
Stopgain SNP	A01	78461730	C	T	Gh_A01G1301
Stopgain SNP	A01	78461880	C	T	Gh_A01G1301
Stopgain SNP	A01	78462147	C	T	Gh_A01G1301
Stopgain SNP	A01	83473975	T	A	Gh_A01G1343
Stopgain SNP	A01	88480733	C	T	Gh_A01G1415
Stopgain SNP	A01	89369805	C	T	Gh_A01G1446
Stopgain SNP	A01	90780532	G	A	Gh_A01G1503
Stopgain SNP	A01	91907413	G	A	Gh_A01G1544
Stopgain SNP	A01	94873868	G	A	Gh_A01G1647
Stopgain SNP	A01	95217930	C	T	Gh_A01G1666
Stoploss SNP	A01	96522898	T	G	Gh_A01G1738
Stopgain SNP	A01	98159267	C	T	Gh_A01G1832
Stopgain SNP	A01	98166163	C	T	Gh_A01G1833
Stopgain SNP	A01	98175965	C	T	Gh_A01G1834
Stopgain SNP	A02	612745	C	T	Gh_A02G0075
Stopgain SNP	A02	909365	C	G	Gh_A02G0098
Stopgain SNP	A02	974147	C	T	Gh_A02G0105
Stopgain SNP	A02	1068387	C	A	Gh_A02G0114
Stoploss SNP	A02	1518293	T	G	Gh_A02G0146
Stopgain SNP	A02	1664487	T	A	Gh_A02G0157
Stopgain SNP	A02	2168818	G	T	Gh_A02G0194
Stopgain SNP	A02	2402632	A	T	Gh_A02G0212
Stopgain SNP	A02	2408523	C	T	Gh_A02G0213
Stopgain SNP	A02	3124456	C	A	Gh_A02G0259
Stopgain SNP	A02	3160778	G	A	Gh_A02G0261
Stopgain SNP	A02	3703104	C	T	Gh_A02G0308
Stopgain SNP	A02	3824048	A	T	Gh_A02G0321
Stopgain SNP	A02	4175299	C	T	Gh_A02G0351
Stopgain SNP	A02	4495180	G	T	Gh_A02G0369
Stopgain SNP	A02	6021784	G	T	Gh_A02G0440
Stopgain SNP	A02	7338165	C	T	Gh_A02G0502
Stopgain SNP	A02	9984205	A	C	Gh_A02G0630
Stopgain SNP	A02	12370237	A	T	Gh_A02G0724
Stopgain SNP	A02	12423939	G	A	Gh_A02G0726
Stopgain SNP	A02	16905261	C	T	Gh_A02G0796
Stopgain SNP	A02	44518922	C	T	Gh_A02G1008
Stopgain SNP	A02	73819218	G	A	Gh_A02G1243
Stopgain SNP	A02	73819273	G	T	Gh_A02G1243
Stoploss SNP	A02	75108132	A	G	Gh_A02G1283
Stopgain SNP	A02	81233909	A	T	Gh_A02G1504
Stoploss SNP	A02	81363675	T	G	Gh_A02G1509
Stopgain SNP	A02	81862535	A	T	Gh_A02G1539
Stopgain SNP	A02	83444046	A	T	Gh_A02G1724
Stopgain SNP	A03	2287517	G	A	Gh_A03G0149
Stopgain SNP	A03	7903663	C	A	Gh_A03G0408
Stopgain SNP	A03	85362027	G	A	Gh_A03G1190
Stopgain SNP	A03	86106224	C	T	Gh_A03G1207
Stoploss SNP	A03	89141002	T	C	Gh_A03G1276
Stoploss SNP	A03	93397816	T	G	Gh_A03G1396
Stopgain SNP	A03	94837930	C	T	Gh_A03G1467
Stopgain SNP	A03	95804751	G	A	Gh_A03G1518
Stoploss SNP	A03	97272793	T	G	Gh_A03G1610
Stopgain SNP	A03	98419558	C	A	Gh_A03G1717
Stoploss SNP	A03	99884342	T	G	Gh_A03G1901
Stopgain SNP	A04	492734	G	A	Gh_A04G0045
Stopgain SNP	A04	3309523	C	A	Gh_A04G0172
Stopgain SNP	A04	3312642	C	A	Gh_A04G0172
Stopgain SNP	A04	3405352	C	A	Gh_A04G0183
Stopgain SNP	A04	3476467	G	A	Gh_A04G0186
Stopgain SNP	A04	3526666	C	T	Gh_A04G0187
Stopgain SNP	A04	3527566	C	T	Gh_A04G0187
Stopgain SNP	A04	3527626	C	T	Gh_A04G0187
Stopgain SNP	A04	3527641	C	T	Gh_A04G0187
Stopgain SNP	A04	3527866	C	T	Gh_A04G0187
Stopgain SNP	A04	4594207	G	A	Gh_A04G0227
Stopgain SNP	A04	12129916	C	T	Gh_A04G0410
Stopgain SNP	A04	46782638	T	A	Gh_A04G0694
Stopgain SNP	A04	59772830	T	G	Gh_A04G0991
Stopgain SNP	A04	60050834	C	T	Gh_A04G1011
Stoploss SNP	A04	60731352	A	G	Gh_A04G1067
Stopgain SNP	A04	60795402	C	T	Gh_A04G1072
Stopgain SNP	A04	61538565	C	A	Gh_A04G1131
Stopgain SNP	A04	62005438	T	G	Gh_A04G1178
Stopgain SNP	A04	62765840	C	A	Gh_A04G1271
Stopgain SNP	A04	62810086	C	T	Gh_A04G1278
Stopgain SNP	A05	606583	T	A	Gh_A05G0037
Stopgain SNP	A05	1653484	G	T	Gh_A05G0155
Stoploss SNP	A05	3377991	T	C	Gh_A05G0297
Stopgain SNP	A05	3733724	G	A	Gh_A05G0342
Stoploss SNP	A05	5951195	A	C	Gh_A05G0556
Stopgain SNP	A05	7163197	G	T	Gh_A05G0682
Stopgain SNP	A05	7468705	C	T	Gh_A05G0715
Stopgain SNP	A05	7845386	G	A	Gh_A05G0764
Stopgain SNP	A05	8531693	G	T	Gh_A05G0854
Stoploss SNP	A05	9317586	A	T	Gh_A05G0943
Stopgain SNP	A05	10319944	A	T	Gh_A05G1025
Stopgain SNP	A05	12688125	G	A	Gh_A05G1251
Stoploss SNP	A05	12927647	T	C	Gh_A05G1269
Stopgain SNP	A05	19915981	A	T	Gh_A05G1900
Stopgain SNP	A05	20471694	T	G	Gh_A05G1947
Stopgain SNP	A05	22040894	C	T	Gh_A05G2033
Stoploss SNP	A05	24279318	A	T	Gh_A05G2133
Stopgain SNP	A05	24962284	G	A	Gh_A05G2174
Stoploss SNP	A05	28273814	T	C	Gh_A05G2333
Stopgain SNP	A05	30215183	C	T	Gh_A05G2418
Stopgain SNP	A05	32272572	T	A	Gh_A05G2470
Stopgain SNP	A05	32514764	G	C	Gh_A05G2479
Stoploss SNP	A05	78354172	A	G	Gh_A05G3054
Stoploss SNP	A05	79133486	T	C	Gh_A05G3075
Stopgain SNP	A05	81193386	A	T	Gh_A05G3143
Stopgain SNP	A05	81381578	G	T	Gh_A05G3145
Stopgain SNP	A05	81997375	C	A	Gh_A05G3154
Stopgain SNP	A05	87394826	G	A	Gh_A05G3343
Stoploss SNP	A05	88022670	T	A	Gh_A05G3360
Stopgain SNP	A05	89338950	G	T	Gh_A05G3430
Stopgain SNP	A05	89845199	C	G	Gh_A05G3453
Stoploss SNP	A05	90194323	A	C	Gh_A05G3471
Stopgain SNP	A05	90195905	G	T	Gh_A05G3472
Stopgain SNP	A05	90540588	G	A	Gh_A05G3492
Stopgain SNP	A05	90933072	C	T	Gh_A05G3527
Stoploss SNP	A05	91940996	A	T	Gh_A05G3602
Stopgain SNP	A06	705347	C	T	Gh_A06G0079
Stopgain SNP	A06	1134875	G	A	Gh_A06G0117
Stopgain SNP	A06	1231570	G	A	Gh_A06G0119
Stoploss SNP	A06	1245187	C	G	Gh_A06G0122
Stopgain SNP	A06	1794984	C	G	Gh_A06G0167
Stopgain SNP	A06	1865185	G	C	Gh_A06G0171
Stoploss SNP	A06	2199058	A	C	Gh_A06G0198
Stopgain SNP	A06	3232879	G	T	Gh_A06G0259
Stopgain SNP	A06	3746364	G	T	Gh_A06G0292
Stoploss SNP	A06	4824388	A	T	Gh_A06G0321
Stopgain SNP	A06	17610099	T	A	Gh_A06G0654
Stopgain SNP	A06	17746129	C	T	Gh_A06G0662
Stopgain SNP	A06	21943717	T	A	Gh_A06G0720
Stopgain SNP	A06	22567262	T	A	Gh_A06G0728
Stoploss SNP	A06	33692450	A	C	Gh_A06G0883
Stopgain SNP	A06	64163680	C	T	Gh_A06G1071
Stopgain SNP	A06	66229726	C	A	Gh_A06G1085
Stopgain SNP	A06	68818530	C	T	Gh_A06G1108
Stopgain SNP	A06	84721762	G	T	Gh_A06G1190
Stoploss SNP	A06	90765224	A	C	Gh_A06G1257
Stopgain SNP	A06	93178374	G	T	Gh_A06G1288
Stopgain SNP	A06	94563476	A	T	Gh_A06G1337
Stoploss SNP	A06	96334922	G	C	Gh_A06G1405
Stopgain SNP	A06	97463205	G	T	Gh_A06G1458
Stopgain SNP	A06	101186347	G	A	Gh_A06G1628
Stopgain SNP	A06	101205102	C	T	Gh_A06G1633
Stopgain SNP	A06	101205741	G	T	Gh_A06G1633
Stopgain SNP	A07	3906858	G	A	Gh_A07G0314
Stopgain SNP	A07	4759588	T	G	Gh_A07G0373
Stopgain SNP	A07	4759850	G	T	Gh_A07G0373
Stopgain SNP	A07	7565684	G	A	Gh_A07G0550
Stoploss SNP	A07	7642545	T	G	Gh_A07G0553
Stopgain SNP	A07	7870080	G	T	Gh_A07G0568
Stopgain SNP	A07	10772544	G	A	Gh_A07G0712
Stopgain SNP	A07	13204584	C	T	Gh_A07G0782
Stopgain SNP	A07	14160611	G	T	Gh_A07G0823
Stoploss SNP	A07	16197873	G	T	Gh_A07G0906
Stopgain SNP	A07	16235985	G	T	Gh_A07G0908
Stopgain SNP	A07	20707718	A	T	Gh_A07G1047
Stopgain SNP	A07	21790200	C	A	Gh_A07G1074
Stopgain SNP	A07	30397377	C	T	Gh_A07G1285
Stopgain SNP	A07	39530259	T	A	Gh_A07G1422
Stopgain SNP	A07	40297464	G	T	Gh_A07G1445
Stopgain SNP	A07	48227651	C	T	Gh_A07G1503
Stopgain SNP	A07	50552775	C	T	Gh_A07G1518
Stopgain SNP	A07	57119807	C	A	Gh_A07G1558
Stoploss SNP	A07	65781659	A	T	Gh_A07G1649
Stopgain SNP	A07	69279330	G	A	Gh_A07G1703
Stopgain SNP	A07	71683808	C	A	Gh_A07G1756
Stoploss SNP	A07	72495948	A	T	Gh_A07G1778
Stopgain SNP	A07	73238666	A	T	Gh_A07G1832
Stoploss SNP	A07	73810465	A	G	Gh_A07G1867
Stopgain SNP	A07	74778175	T	A	Gh_A07G1913
Stopgain SNP	A07	74903481	C	A	Gh_A07G1920
Stopgain SNP	A07	75623691	C	A	Gh_A07G1965
Stopgain SNP	A07	75884918	G	T	Gh_A07G1976
Stopgain SNP	A08	1717593	C	A	Gh_A08G0171
Stopgain SNP	A08	3213076	G	A	Gh_A08G0273
Stopgain SNP	A08	4595087	A	T	Gh_A08G0366
Stopgain SNP	A08	4789754	G	A	Gh_A08G0375
Stopgain SNP	A08	5266709	A	T	Gh_A08G0402
Stopgain SNP	A08	5297868	G	A	Gh_A08G0404
Stoploss SNP	A08	5387129	C	G	Gh_A08G0413
Stopgain SNP	A08	5516742	G	A	Gh_A08G0418
Stopgain SNP	A08	7921726	C	A	Gh_A08G0522
Stopgain SNP	A08	9940955	G	A	Gh_A08G0574
Stopgain SNP	A08	10322750	G	A	Gh_A08G0585
Stopgain SNP	A08	35829914	G	A	Gh_A08G0802
Stopgain SNP	A08	37644636	A	T	Gh_A08G0813
Stopgain SNP	A08	40010070	T	A	Gh_A08G0820
Stopgain SNP	A08	41897301	C	T	Gh_A08G0828
Stoploss SNP	A08	49200068	A	G	Gh_A08G0865
Stopgain SNP	A08	51987976	C	G	Gh_A08G0890
Stopgain SNP	A08	54066660	G	A	Gh_A08G0900
Stopgain SNP	A08	55583412	C	T	Gh_A08G0906
Stopgain SNP	A08	62941318	A	T	Gh_A08G0957
Stoploss SNP	A08	67421208	A	G	Gh_A08G0974
Stopgain SNP	A08	69724269	T	A	Gh_A08G0997
Stoploss SNP	A08	69729840	A	G	Gh_A08G0998
Stopgain SNP	A08	69730980	G	A	Gh_A08G0998
Stopgain SNP	A08	72106781	G	A	Gh_A08G1028
Stopgain SNP	A08	78906218	C	T	Gh_A08G1111
Stopgain SNP	A08	81751234	C	T	Gh_A08G1182
Stopgain SNP	A08	88362985	A	T	Gh_A08G1377
Stopgain SNP	A08	89114934	C	T	Gh_A08G1399
Stopgain SNP	A08	90087968	G	A	Gh_A08G1431
Stopgain SNP	A08	90137531	C	T	Gh_A08G1432
Stopgain SNP	A08	93301676	C	T	Gh_A08G1554
Stopgain SNP	A08	94278538	G	A	Gh_A08G1584
Stopgain SNP	A08	95731526	C	A	Gh_A08G1636
Stoploss SNP	A08	95731599	T	C	Gh_A08G1636
Stopgain SNP	A08	97786417	C	T	Gh_A08G1772
Stopgain SNP	A08	99015386	C	T	Gh_A08G1833
Stopgain SNP	A08	99150348	G	A	Gh_A08G1847
Stoploss SNP	A08	99150604	T	C	Gh_A08G1847
Stopgain SNP	A08	99150727	C	T	Gh_A08G1848
Stopgain SNP	A08	101002835	G	T	Gh_A08G1989
Stopgain SNP	A08	101454170	A	T	Gh_A08G2027
Stoploss SNP	A08	101778528	A	G	Gh_A08G2059
Stoploss SNP	A08	101961921	A	G	Gh_A08G2067
Stopgain SNP	A08	102726238	T	A	Gh_A08G2164
Stopgain SNP	A09	3021950	A	T	Gh_A09G0131
Stoploss SNP	A09	5091219	G	C	Gh_A09G0181
Stopgain SNP	A09	7218746	A	T	Gh_A09G0233
Stopgain SNP	A09	9120604	G	A	Gh_A09G0278
Stopgain SNP	A09	37908117	C	T	Gh_A09G0475
Stopgain SNP	A09	53413792	G	T	Gh_A09G0742
Stopgain SNP	A09	63505715	T	A	Gh_A09G1186
Stopgain SNP	A09	63510492	T	A	Gh_A09G1186
Stopgain SNP	A09	63548730	C	A	Gh_A09G1189
Stopgain SNP	A09	65181804	C	G	Gh_A09G1282
Stopgain SNP	A09	65714740	G	T	Gh_A09G1308
Stopgain SNP	A09	65997066	G	T	Gh_A09G1331
Stopgain SNP	A09	65997246	G	T	Gh_A09G1331
Stoploss SNP	A09	66674504	T	A	Gh_A09G1370
Stopgain SNP	A09	67324138	G	A	Gh_A09G1409
Stopgain SNP	A09	67618738	G	T	Gh_A09G1432
Stopgain SNP	A09	67818038	G	A	Gh_A09G1454
Stopgain SNP	A09	72275967	A	T	Gh_A09G1911
Stopgain SNP	A09	74075797	C	A	Gh_A09G2105
Stopgain SNP	A10	584469	G	A	Gh_A10G0063
Stopgain SNP	A10	1048732	C	A	Gh_A10G0126
Stopgain SNP	A10	3238381	T	A	Gh_A10G0350
Stopgain SNP	A10	6193704	G	A	Gh_A10G0526
Stopgain SNP	A10	7978451	C	G	Gh_A10G0598
Stopgain SNP	A10	16073480	G	A	Gh_A10G0788
Stoploss SNP	A10	20376372	A	C	Gh_A10G0913
Stopgain SNP	A10	21741136	C	A	Gh_A10G0949
Stopgain SNP	A10	57324196	C	A	Gh_A10G1130
Stopgain SNP	A10	57324418	C	A	Gh_A10G1130
Stopgain SNP	A10	57488140	C	T	Gh_A10G1133
Stopgain SNP	A10	59242423	G	A	Gh_A10G1159
Stopgain SNP	A10	59724848	G	A	Gh_A10G1164
Stoploss SNP	A10	61760356	T	G	Gh_A10G1181
Stopgain SNP	A10	85560936	G	T	Gh_A10G1569
Stoploss SNP	A10	85561443	T	C	Gh_A10G1569
Stopgain SNP	A10	86488747	G	T	Gh_A10G1602
Stopgain SNP	A10	86488794	G	A	Gh_A10G1602
Stopgain SNP	A10	87671114	C	T	Gh_A10G1635
Stopgain SNP	A10	88789189	G	A	Gh_A10G1669
Stopgain SNP	A10	89358108	G	T	Gh_A10G1677
Stopgain SNP	A10	93348627	G	T	Gh_A10G1807
Stopgain SNP	A10	94355107	C	G	Gh_A10G1837
Stopgain SNP	A10	94973787	G	T	Gh_A10G1865
Stopgain SNP	A10	97120848	C	T	Gh_A10G1954
Stopgain SNP	A10	97192351	C	A	Gh_A10G1957
Stopgain SNP	A10	98287275	A	T	Gh_A10G2031
Stoploss SNP	A10	100413598	A	T	Gh_A10G2155
Stoploss SNP	A11	2655	T	G	Gh_A11G0001
Stopgain SNP	A11	350746	A	T	Gh_A11G0034
Stoploss SNP	A11	1017592	T	C	Gh_A11G0099
Stopgain SNP	A11	1117158	G	A	Gh_A11G0111
Stopgain SNP	A11	2097322	C	T	Gh_A11G0226
Stopgain SNP	A11	2097374	C	A	Gh_A11G0226
Stoploss SNP	A11	2112434	T	A	Gh_A11G0228
Stopgain SNP	A11	3392876	T	A	Gh_A11G0364
Stoploss SNP	A11	7124999	G	T	Gh_A11G0737
Stopgain SNP	A11	18544844	C	A	Gh_A11G1401
Stopgain SNP	A11	18838409	C	A	Gh_A11G1414
Stopgain SNP	A11	22617372	C	T	Gh_A11G1559
Stopgain SNP	A11	25236251	C	T	Gh_A11G1659
Stopgain SNP	A11	25262185	G	A	Gh_A11G1664
Stopgain SNP	A11	25265176	G	A	Gh_A11G1664
Stopgain SNP	A11	26278841	G	A	Gh_A11G1704
Stopgain SNP	A11	56920876	C	T	Gh_A11G2009
Stopgain SNP	A11	56977273	G	T	Gh_A11G2012
Stopgain SNP	A11	56979199	C	T	Gh_A11G2013
Stopgain SNP	A11	67613951	C	G	Gh_A11G2100
Stopgain SNP	A11	69996359	G	A	Gh_A11G2125
Stopgain SNP	A11	71667817	G	A	Gh_A11G2154
Stopgain SNP	A11	72810763	C	A	Gh_A11G2184
Stoploss SNP	A11	77375448	T	A	Gh_A11G2249
Stopgain SNP	A11	78878620	C	T	Gh_A11G2290
Stopgain SNP	A11	82902783	G	A	Gh_A11G2453
Stoploss SNP	A11	83952300	T	G	Gh_A11G2506
Stopgain SNP	A11	83953660	C	T	Gh_A11G2507
Stoploss SNP	A11	87016437	G	T	Gh_A11G2608
Stopgain SNP	A11	88849630	T	A	Gh_A11G2670
Stopgain SNP	A11	89182064	G	T	Gh_A11G2680
Stopgain SNP	A11	89187564	G	A	Gh_A11G2681
Stopgain SNP	A11	89548819	A	T	Gh_A11G2701
Stoploss SNP	A11	89636281	A	G	Gh_A11G2708
Stopgain SNP	A11	89636908	C	T	Gh_A11G2708
Stopgain SNP	A11	89671369	A	T	Gh_A11G2711
Stopgain SNP	A11	89671491	G	A	Gh_A11G2711
Stopgain SNP	A11	89672388	G	A	Gh_A11G2711
Stopgain SNP	A11	89672406	G	A	Gh_A11G2711
Stopgain SNP	A11	89672519	C	T	Gh_A11G2711
Stopgain SNP	A11	89673186	G	A	Gh_A11G2712
Stopgain SNP	A11	90447703	C	T	Gh_A11G2767
Stoploss SNP	A11	91752399	T	G	Gh_A11G2831
Stopgain SNP	A11	93309467	A	T	Gh_A11G2949
Stopgain SNP	A11	93309506	G	T	Gh_A11G2949
Stopgain SNP	A12	217623	G	A	Gh_A12G0008
Stopgain SNP	A12	1564366	C	T	Gh_A12G0111
Stopgain SNP	A12	8556407	G	A	Gh_A12G0422
Stopgain SNP	A12	13867657	T	A	Gh_A12G0560
Stoploss SNP	A13	688595	A	T	Gh_A13G0068
Stopgain SNP	A13	707450	C	A	Gh_A13G0071
Stoploss SNP	A13	2123316	T	C	Gh_A13G0188
Stoploss SNP	A13	2327243	T	A	Gh_A13G0209
Stopgain SNP	A13	3416596	G	A	Gh_A13G0280
Stopgain SNP	A13	3416597	C	T	Gh_A13G0280
Stoploss SNP	A13	6051209	T	G	Gh_A13G0427
Stoploss SNP	A13	38441932	A	T	Gh_A13G0811
Stopgain SNP	A13	42995497	G	A	Gh_A13G0859
Stoploss SNP	A13	44740155	T	C	Gh_A13G0870
Stopgain SNP	A13	45443346	C	T	Gh_A13G0875
Stoploss SNP	A13	47919291	A	T	Gh_A13G0911
Stopgain SNP	A13	51515487	C	T	Gh_A13G0957
Stopgain SNP	A13	52694276	G	C	Gh_A13G0973
Stoploss SNP	A13	53298639	T	C	Gh_A13G0975
Stopgain SNP	A13	53682771	C	A	Gh_A13G0980
Stopgain SNP	A13	53683314	G	A	Gh_A13G0980
Stopgain SNP	A13	63821387	G	C	Gh_A13G1155
Stopgain SNP	A13	66605549	C	T	Gh_A13G1253
Stopgain SNP	A13	66606645	C	T	Gh_A13G1253
Stopgain SNP	A13	69110830	C	T	Gh_A13G1346
Stopgain SNP	A13	69110858	G	A	Gh_A13G1346
Stopgain SNP	A13	72315755	G	T	Gh_A13G1455
Stopgain SNP	A13	74880168	G	T	Gh_A13G1601
Stoploss SNP	A13	75023079	T	C	Gh_A13G1620
Stopgain SNP	A13	75744500	T	A	Gh_A13G1677
Stoploss SNP	A13	75870117	T	C	Gh_A13G1692
Stopgain SNP	A13	78108504	A	T	Gh_A13G1848
Stopgain SNP	A13	79917746	A	T	Gh_A13G2063
Stopgain SNP	D01	520132	C	A	Gh_D01G0074
Stoploss SNP	D01	1022736	A	C	Gh_D01G0138
Stopgain SNP	D01	1027530	G	A	Gh_D01G0140
Stopgain SNP	D01	1049060	C	A	Gh_D01G0144
Stopgain SNP	D01	1362293	G	A	Gh_D01G0176
Stopgain SNP	D01	1835516	T	A	Gh_D01G0214
Stopgain SNP	D01	3336291	G	A	Gh_D01G0320
Stopgain SNP	D01	3496018	C	T	Gh_D01G0330
Stopgain SNP	D01	3851249	G	C	Gh_D01G0348
Stopgain SNP	D01	3899446	C	T	Gh_D01G0352
Stoploss SNP	D01	4090467	A	G	Gh_D01G0362
Stopgain SNP	D01	4090761	G	A	Gh_D01G0362
Stopgain SNP	D01	4619644	G	T	Gh_D01G0387
Stopgain SNP	D01	5231889	C	T	Gh_D01G0440
Stoploss SNP	D01	5657779	T	C	Gh_D01G0477
Stopgain SNP	D01	6038767	G	T	Gh_D01G0496
Stopgain SNP	D01	14437621	C	T	Gh_D01G0874
Stopgain SNP	D01	18294840	C	A	Gh_D01G1004
Stoploss SNP	D01	22221338	A	G	Gh_D01G1093
Stopgain SNP	D01	27795572	C	T	Gh_D01G1189
Stopgain SNP	D01	34488847	C	T	Gh_D01G1282
Stopgain SNP	D01	36512003	C	A	Gh_D01G1307
Stopgain SNP	D01	37963332	T	A	Gh_D01G1324
Stopgain SNP	D01	38454165	G	A	Gh_D01G1326
Stopgain SNP	D01	41812832	G	A	Gh_D01G1415
Stoploss SNP	D01	42792722	A	G	Gh_D01G1442
Stopgain SNP	D01	42792989	G	A	Gh_D01G1442
Stopgain SNP	D01	42990369	C	T	Gh_D01G1445
Stopgain SNP	D01	43450234	C	T	Gh_D01G1456
Stoploss SNP	D01	43450276	T	C	Gh_D01G1456
Stopgain SNP	D01	44560648	G	A	Gh_D01G1472
Stopgain SNP	D01	44560674	C	T	Gh_D01G1472
Stopgain SNP	D01	44560743	C	T	Gh_D01G1472
Stopgain SNP	D01	44561817	G	T	Gh_D01G1472
Stopgain SNP	D01	44809247	G	A	Gh_D01G1475
Stopgain SNP	D01	44809349	G	A	Gh_D01G1475
Stopgain SNP	D01	45302649	C	T	Gh_D01G1491
Stopgain SNP	D01	51298495	A	T	Gh_D01G1624
Stopgain SNP	D01	51629717	G	A	Gh_D01G1634
Stopgain SNP	D01	53032779	C	A	Gh_D01G1689
Stopgain SNP	D01	53105075	C	A	Gh_D01G1691
Stoploss SNP	D01	54564263	G	T	Gh_D01G1761
Stopgain SNP	D01	54628370	G	A	Gh_D01G1767
Stopgain SNP	D01	55094021	C	A	Gh_D01G1796
Stopgain SNP	D01	55856321	G	A	Gh_D01G1825
Stopgain SNP	D01	56372590	C	T	Gh_D01G1857
Stopgain SNP	D01	56420401	C	A	Gh_D01G1863
Stopgain SNP	D01	56663997	G	T	Gh_D01G1873
Stopgain SNP	D01	56664038	G	A	Gh_D01G1873
Stopgain SNP	D01	57411668	G	T	Gh_D01G1915
Stopgain SNP	D01	60193228	G	A	Gh_D01G2112
Stopgain SNP	D01	60417240	G	A	Gh_D01G2140
Stopgain SNP	D01	60550868	C	T	Gh_D01G2158
Stopgain SNP	D01	60576919	C	T	Gh_D01G2161
Stopgain SNP	D01	60915143	C	T	Gh_D01G2202
Stopgain SNP	D02	58698	G	C	Gh_D02G0015
Stopgain SNP	D02	467589	G	A	Gh_D02G0073
Stopgain SNP	D02	664913	C	T	Gh_D02G0093
Stoploss SNP	D02	676824	A	C	Gh_D02G0094
Stopgain SNP	D02	680230	A	T	Gh_D02G0094
Stopgain SNP	D02	711303	C	T	Gh_D02G0095
Stopgain SNP	D02	1035154	G	A	Gh_D02G0127
Stopgain SNP	D02	1212021	T	G	Gh_D02G0136
Stoploss SNP	D02	1212221	T	A	Gh_D02G0136
Stopgain SNP	D02	1271893	C	A	Gh_D02G0137
Stopgain SNP	D02	1499855	G	T	Gh_D02G0162
Stoploss SNP	D02	1779004	T	G	Gh_D02G0175
Stopgain SNP	D02	1818462	C	A	Gh_D02G0176
Stopgain SNP	D02	2257677	C	A	Gh_D02G0201
Stopgain SNP	D02	2275511	C	A	Gh_D02G0202
Stopgain SNP	D02	2426064	A	T	Gh_D02G0213
Stopgain SNP	D02	2664380	G	A	Gh_D02G0226
Stopgain SNP	D02	2751657	C	T	Gh_D02G0233
Stopgain SNP	D02	2789399	G	T	Gh_D02G0237
Stopgain SNP	D02	2943093	A	T	Gh_D02G0257
Stopgain SNP	D02	2965498	C	T	Gh_D02G0258
Stoploss SNP	D02	3219360	T	C	Gh_D02G0277
Stopgain SNP	D02	3391903	G	A	Gh_D02G0280
Stopgain SNP	D02	3410453	G	A	Gh_D02G0281
Stopgain SNP	D02	3411701	C	A	Gh_D02G0281
Stopgain SNP	D02	3412418	C	A	Gh_D02G0281
Stoploss SNP	D02	4031392	T	C	Gh_D02G0292
Stopgain SNP	D02	4313320	C	T	Gh_D02G0321
Stopgain SNP	D02	4384609	C	T	Gh_D02G0325
Stopgain SNP	D02	4395219	C	A	Gh_D02G0328
Stopgain SNP	D02	5005865	T	G	Gh_D02G0385
Stopgain SNP	D02	5569304	C	T	Gh_D02G0424
Stopgain SNP	D02	7465210	A	C	Gh_D02G0551
Stopgain SNP	D02	8617944	G	T	Gh_D02G0629
Stopgain SNP	D02	10747506	C	T	Gh_D02G0728
Stoploss SNP	D02	21078981	T	C	Gh_D02G0936
Stopgain SNP	D02	50361778	G	C	Gh_D02G1462
Stopgain SNP	D02	53303558	A	T	Gh_D02G1540
Stopgain SNP	D02	53917295	G	T	Gh_D02G1567
Stopgain SNP	D02	59831702	T	A	Gh_D02G1750
Stopgain SNP	D02	62879083	G	A	Gh_D02G1923
Stopgain SNP	D02	66469612	C	A	Gh_D02G2262
Stopgain SNP	D03	414574	C	T	Gh_D03G0061
Stoploss SNP	D03	2472526	T	C	Gh_D03G0235
Stopgain SNP	D03	2472972	T	A	Gh_D03G0235
Stopgain SNP	D03	8878807	C	T	Gh_D03G0507
Stopgain SNP	D03	9805233	C	T	Gh_D03G0526
Stopgain SNP	D03	12317730	G	A	Gh_D03G0580
Stopgain SNP	D03	19711225	C	A	Gh_D03G0644
Stopgain SNP	D03	19711927	G	A	Gh_D03G0644
Stopgain SNP	D03	22138200	A	T	Gh_D03G0663
Stopgain SNP	D03	24260233	C	T	Gh_D03G0694
Stopgain SNP	D03	24866761	C	T	Gh_D03G0712
Stopgain SNP	D03	25943952	C	T	Gh_D03G0753
Stoploss SNP	D03	27900795	A	G	Gh_D03G0817
Stopgain SNP	D03	27901452	G	A	Gh_D03G0817
Stopgain SNP	D03	35809702	G	A	Gh_D03G1063
Stopgain SNP	D03	36995364	T	A	Gh_D03G1115
Stopgain SNP	D03	38038993	G	A	Gh_D03G1156
Stopgain SNP	D03	46019536	T	A	Gh_D03G1608
Stopgain SNP	D04	199455	C	T	Gh_D04G0011
Stopgain SNP	D04	232079	G	T	Gh_D04G0013
Stopgain SNP	D04	3180647	T	A	Gh_D04G0217
Stopgain SNP	D04	3759606	G	A	Gh_D04G0250
Stopgain SNP	D04	3884210	C	T	Gh_D04G0260
Stopgain SNP	D04	3884408	C	T	Gh_D04G0260
Stopgain SNP	D04	3899306	C	T	Gh_D04G0262
Stopgain SNP	D04	5277466	C	A	Gh_D04G0346
Stopgain SNP	D04	6121558	G	A	Gh_D04G0388
Stopgain SNP	D04	6357014	C	T	Gh_D04G0402
Stopgain SNP	D04	6494198	C	T	Gh_D04G0412
Stopgain SNP	D04	10565346	G	A	Gh_D04G0592
Stopgain SNP	D04	17298064	C	A	Gh_D04G0799
Stopgain SNP	D04	25622463	T	G	Gh_D04G0898
Stoploss SNP	D04	26203376	T	C	Gh_D04G0914
Stopgain SNP	D04	28693878	G	T	Gh_D04G0941
Stopgain SNP	D04	37464021	C	T	Gh_D04G1148
Stopgain SNP	D04	39391100	C	T	Gh_D04G1201
Stoploss SNP	D04	40163189	A	C	Gh_D04G1222
Stopgain SNP	D04	40487549	C	T	Gh_D04G1241
Stopgain SNP	D04	45241913	G	A	Gh_D04G1396
Stopgain SNP	D04	46911280	G	T	Gh_D04G1503
Stopgain SNP	D04	49921072	G	A	Gh_D04G1763
Stopgain SNP	D04	50262575	C	T	Gh_D04G1791
Stoploss SNP	D04	51091984	G	T	Gh_D04G1874
Stopgain SNP	D05	2047162	C	T	Gh_D05G0221
Stopgain SNP	D05	2153980	G	T	Gh_D05G0233
Stopgain SNP	D05	2439052	T	G	Gh_D05G0275
Stopgain SNP	D05	2698977	G	A	Gh_D05G0315
Stopgain SNP	D05	4402121	A	T	Gh_D05G0541
Stopgain SNP	D05	5782360	T	A	Gh_D05G0707
Stopgain SNP	D05	6140351	G	A	Gh_D05G0749
Stopgain SNP	D05	6140384	T	A	Gh_D05G0749
Stopgain SNP	D05	6340998	C	T	Gh_D05G0769
Stoploss SNP	D05	7526896	T	G	Gh_D05G0889
Stopgain SNP	D05	7842714	G	T	Gh_D05G0933
Stopgain SNP	D05	8242900	T	A	Gh_D05G0980
Stopgain SNP	D05	13792093	G	T	Gh_D05G1527
Stopgain SNP	D05	14791962	G	C	Gh_D05G1649
Stopgain SNP	D05	18174480	G	A	Gh_D05G1976
Stopgain SNP	D05	18253214	A	T	Gh_D05G1982
Stoploss SNP	D05	18388612	T	G	Gh_D05G1999
Stopgain SNP	D05	19025873	T	A	Gh_D05G2057
Stopgain SNP	D05	19047408	A	T	Gh_D05G2059
Stopgain SNP	D05	19718299	G	A	Gh_D05G2114
Stopgain SNP	D05	19951005	A	C	Gh_D05G2131
Stopgain SNP	D05	24987078	T	G	Gh_D05G2482
Stoploss SNP	D05	25559409	A	T	Gh_D05G2531
Stopgain SNP	D05	27515389	C	T	Gh_D05G2646
Stopgain SNP	D05	27933833	C	T	Gh_D05G2673
Stoploss SNP	D05	30106785	A	C	Gh_D05G2769
Stopgain SNP	D05	32121061	G	A	Gh_D05G2851
Stopgain SNP	D05	32121162	C	T	Gh_D05G2851
Stoploss SNP	D05	32121289	A	G	Gh_D05G2852
Stoploss SNP	D05	32263471	A	T	Gh_D05G2864
Stopgain SNP	D05	32379912	G	A	Gh_D05G2872
Stopgain SNP	D05	32504056	G	A	Gh_D05G2876
Stopgain SNP	D05	32504154	C	T	Gh_D05G2876
Stoploss SNP	D05	32505500	A	G	Gh_D05G2876
Stopgain SNP	D05	33088468	G	A	Gh_D05G2894
Stoploss SNP	D05	35678236	C	G	Gh_D05G2959
Stopgain SNP	D05	50883095	G	T	Gh_D05G3248
Stopgain SNP	D05	50883195	C	A	Gh_D05G3248
Stopgain SNP	D05	50883391	C	T	Gh_D05G3248
Stopgain SNP	D05	50890648	G	A	Gh_D05G3249
Stopgain SNP	D05	50891029	C	A	Gh_D05G3249
Stoploss SNP	D05	51416262	T	C	Gh_D05G3264
Stopgain SNP	D05	53035712	C	T	Gh_D05G3308
Stopgain SNP	D05	53038197	C	T	Gh_D05G3308
Stopgain SNP	D05	58588142	G	T	Gh_D05G3546
Stopgain SNP	D05	58597860	A	T	Gh_D05G3547
Stopgain SNP	D05	58867007	G	T	Gh_D05G3557
Stopgain SNP	D05	58949220	T	A	Gh_D05G3559
Stopgain SNP	D05	59059274	C	T	Gh_D05G3569
Stopgain SNP	D05	59059463	C	T	Gh_D05G3569
Stopgain SNP	D05	59061313	C	A	Gh_D05G3569
Stopgain SNP	D05	59199585	G	T	Gh_D05G3573
Stoploss SNP	D05	59233850	A	G	Gh_D05G3574
Stopgain SNP	D05	59233973	G	A	Gh_D05G3574
Stopgain SNP	D05	59254173	G	A	Gh_D05G3578
Stoploss SNP	D05	59281774	T	G	Gh_D05G3582
Stopgain SNP	D05	59298657	C	A	Gh_D05G3584
Stopgain SNP	D05	59300094	G	A	Gh_D05G3584
Stopgain SNP	D05	59939873	C	A	Gh_D05G3615
Stopgain SNP	D05	59939885	G	A	Gh_D05G3615
Stopgain SNP	D05	60042925	A	T	Gh_D05G3623
Stopgain SNP	D05	60090129	G	T	Gh_D05G3625
Stopgain SNP	D05	60090911	G	T	Gh_D05G3625
Stopgain SNP	D05	60102953	C	A	Gh_D05G3627
Stopgain SNP	D05	60131643	C	T	Gh_D05G3628
Stopgain SNP	D05	60131682	C	T	Gh_D05G3628
Stopgain SNP	D05	61046956	C	T	Gh_D05G3666
Stopgain SNP	D05	61093681	C	T	Gh_D05G3667
Stopgain SNP	D05	61160689	C	T	Gh_D05G3667
Stopgain SNP	D05	61400649	G	A	Gh_D05G3682
Stopgain SNP	D05	61574773	C	T	Gh_D05G3698
Stoploss SNP	D06	900406	T	A	Gh_D06G0081
Stopgain SNP	D06	926856	C	T	Gh_D06G0083
Stopgain SNP	D06	1084482	C	A	Gh_D06G0101
Stoploss SNP	D06	1106724	T	G	Gh_D06G0104
Stopgain SNP	D06	1107093	C	T	Gh_D06G0104
Stopgain SNP	D06	1490952	C	G	Gh_D06G0151
Stopgain SNP	D06	1609862	A	T	Gh_D06G0158
Stopgain SNP	D06	1649089	G	T	Gh_D06G0162
Stopgain SNP	D06	3273054	C	T	Gh_D06G0289
Stopgain SNP	D06	4765697	C	A	Gh_D06G0351
Stopgain SNP	D06	4766327	T	A	Gh_D06G0351
Stopgain SNP	D06	4766465	T	A	Gh_D06G0351
Stopgain SNP	D06	4980681	C	T	Gh_D06G0361
Stoploss SNP	D06	10287360	A	G	Gh_D06G0606
Stopgain SNP	D06	10823810	T	A	Gh_D06G0634
Stopgain SNP	D06	10835051	G	T	Gh_D06G0635
Stopgain SNP	D06	10836088	C	T	Gh_D06G0635
Stopgain SNP	D06	10836668	C	A	Gh_D06G0635
Stopgain SNP	D06	11782726	G	A	Gh_D06G0683
Stopgain SNP	D06	12041242	C	T	Gh_D06G0696
Stopgain SNP	D06	35211246	C	T	Gh_D06G1263
Stopgain SNP	D06	35581745	C	T	Gh_D06G1266
Stopgain SNP	D06	35886216	G	A	Gh_D06G1271
Stopgain SNP	D06	38884213	T	G	Gh_D06G1293
Stopgain SNP	D06	38884307	A	T	Gh_D06G1293
Stopgain SNP	D06	40625916	C	A	Gh_D06G1331
Stoploss SNP	D06	40627231	T	C	Gh_D06G1331
Stoploss SNP	D06	40646975	T	C	Gh_D06G1333
Stopgain SNP	D06	41410667	G	A	Gh_D06G1350
Stopgain SNP	D06	41781827	C	T	Gh_D06G1357
Stoploss SNP	D06	46576712	T	C	Gh_D06G1435
Stopgain SNP	D06	48937830	G	A	Gh_D06G1477
Stopgain SNP	D06	53641246	C	T	Gh_D06G1590
Stopgain SNP	D06	57338106	G	T	Gh_D06G1759
Stopgain SNP	D06	57444700	C	T	Gh_D06G1765
Stopgain SNP	D06	57464576	G	C	Gh_D06G1767
Stopgain SNP	D06	57737563	G	A	Gh_D06G1790
Stopgain SNP	D06	58050152	G	A	Gh_D06G1806
Stopgain SNP	D06	58510070	T	A	Gh_D06G1826
Stoploss SNP	D06	60046478	A	C	Gh_D06G1908
Stopgain SNP	D06	61902709	G	T	Gh_D06G2018
Stopgain SNP	D06	61903090	C	T	Gh_D06G2018
Stoploss SNP	D06	62096668	A	G	Gh_D06G2028
Stopgain SNP	D06	62496311	G	T	Gh_D06G2063
Stoploss SNP	D06	62633903	A	G	Gh_D06G2070
Stoploss SNP	D06	62915255	T	C	Gh_D06G2102
Stopgain SNP	D06	63380363	A	T	Gh_D06G2157
Stopgain SNP	D07	1221379	C	T	Gh_D07G0109
Stopgain SNP	D07	4233685	A	T	Gh_D07G0387
Stopgain SNP	D07	4947308	T	G	Gh_D07G0463
Stopgain SNP	D07	6274807	A	C	Gh_D07G0553
Stopgain SNP	D07	8562610	C	T	Gh_D07G0711
Stopgain SNP	D07	8639996	G	A	Gh_D07G0713
Stopgain SNP	D07	11779529	G	T	Gh_D07G0910
Stopgain SNP	D07	15128253	C	T	Gh_D07G1066
Stopgain SNP	D07	16075681	A	T	Gh_D07G1111
Stoploss SNP	D07	16202228	A	G	Gh_D07G1114
Stopgain SNP	D07	16202744	G	A	Gh_D07G1114
Stopgain SNP	D07	16393425	C	T	Gh_D07G1124
Stopgain SNP	D07	21398647	G	T	Gh_D07G1334
Stopgain SNP	D07	21420308	C	A	Gh_D07G1335
Stoploss SNP	D07	21447922	G	T	Gh_D07G1337
Stopgain SNP	D07	21607605	C	T	Gh_D07G1342
Stopgain SNP	D07	21885586	C	T	Gh_D07G1354
Stopgain SNP	D07	22603687	T	G	Gh_D07G1390
Stopgain SNP	D07	22970562	T	A	Gh_D07G1399
Stopgain SNP	D07	24799857	C	A	Gh_D07G1455
Stopgain SNP	D07	27320891	A	T	Gh_D07G1515
Stopgain SNP	D07	27575961	G	T	Gh_D07G1526
Stopgain SNP	D07	30010268	G	T	Gh_D07G1581
Stopgain SNP	D07	30124732	G	A	Gh_D07G1584
Stopgain SNP	D07	30856627	G	T	Gh_D07G1591
Stopgain SNP	D07	41053682	G	A	Gh_D07G1750
Stoploss SNP	D07	42034382	C	A	Gh_D07G1768
Stoploss SNP	D07	44939900	A	T	Gh_D07G1847
Stopgain SNP	D07	45214846	T	G	Gh_D07G1856
Stoploss SNP	D07	48202612	T	G	Gh_D07G1944
Stopgain SNP	D07	49278558	G	A	Gh_D07G1978
Stopgain SNP	D07	49422115	T	A	Gh_D07G1983
Stopgain SNP	D07	49587570	C	A	Gh_D07G1998
Stopgain SNP	D07	49998140	C	A	Gh_D07G2026
Stopgain SNP	D07	52322718	C	T	Gh_D07G2178
Stopgain SNP	D07	54233968	C	T	Gh_D07G2294
Stoploss SNP	D08	257519	C	A	Gh_D08G0028
Stoploss SNP	D08	421083	T	C	Gh_D08G0052
Stopgain SNP	D08	458240	C	T	Gh_D08G0061
Stoploss SNP	D08	514485	T	C	Gh_D08G0069
Stopgain SNP	D08	646222	C	A	Gh_D08G0080
Stopgain SNP	D08	877109	G	T	Gh_D08G0108
Stopgain SNP	D08	1182286	C	T	Gh_D08G0140
Stopgain SNP	D08	1861642	C	T	Gh_D08G0203
Stopgain SNP	D08	7563776	A	T	Gh_D08G0621
Stopgain SNP	D08	16780808	C	T	Gh_D08G0885
Stopgain SNP	D08	18247142	C	A	Gh_D08G0904
Stoploss SNP	D08	20111057	T	G	Gh_D08G0932
Stopgain SNP	D08	23079165	G	A	Gh_D08G0964
Stopgain SNP	D08	25251992	C	A	Gh_D08G0999
Stopgain SNP	D08	28909818	G	A	Gh_D08G1041
Stopgain SNP	D08	39153718	G	A	Gh_D08G1214
Stopgain SNP	D08	39177169	G	A	Gh_D08G1215
Stopgain SNP	D08	43589438	C	T	Gh_D08G1328
Stopgain SNP	D08	48077713	C	T	Gh_D08G1486
Stopgain SNP	D08	49008648	G	T	Gh_D08G1529
Stopgain SNP	D08	53168091	G	T	Gh_D08G1706
Stopgain SNP	D08	54155106	A	T	Gh_D08G1773
Stopgain SNP	D08	56480361	C	T	Gh_D08G1878
Stoploss SNP	D08	58393280	A	C	Gh_D08G1995
Stopgain SNP	D08	58396708	G	A	Gh_D08G1995
Stopgain SNP	D08	58398540	G	T	Gh_D08G1996
Stopgain SNP	D08	59210559	A	T	Gh_D08G2052
Stopgain SNP	D08	59779471	C	T	Gh_D08G2092
Stoploss SNP	D08	63455313	A	G	Gh_D08G2365
Stoploss SNP	D08	64976603	C	A	Gh_D08G2526
Stopgain SNP	D08	65026507	C	A	Gh_D08G2528
Stopgain SNP	D09	134921	G	A	Gh_D09G0001
Stopgain SNP	D09	712751	C	T	Gh_D09G0022
Stopgain SNP	D09	894391	G	A	Gh_D09G0033
Stopgain SNP	D09	895063	G	C	Gh_D09G0033
Stopgain SNP	D09	1475892	T	A	Gh_D09G0056
Stopgain SNP	D09	2041053	G	A	Gh_D09G0077
Stopgain SNP	D09	2249729	C	A	Gh_D09G0083
Stopgain SNP	D09	4257944	G	A	Gh_D09G0154
Stopgain SNP	D09	5854926	G	T	Gh_D09G0184
Stoploss SNP	D09	6940961	T	G	Gh_D09G0225
Stopgain SNP	D09	7132965	C	A	Gh_D09G0231
Stoploss SNP	D09	7661107	T	C	Gh_D09G0251
Stoploss SNP	D09	14689150	A	G	Gh_D09G0394
Stoploss SNP	D09	14820786	T	C	Gh_D09G0397
Stopgain SNP	D09	15676773	T	G	Gh_D09G0406
Stopgain SNP	D09	18347319	G	T	Gh_D09G0431
Stopgain SNP	D09	21565551	G	A	Gh_D09G0450
Stopgain SNP	D09	23227055	C	T	Gh_D09G0475
Stopgain SNP	D09	29191079	C	T	Gh_D09G0624
Stopgain SNP	D09	29191119	G	A	Gh_D09G0624
Stopgain SNP	D09	29195128	G	A	Gh_D09G0626
Stopgain SNP	D09	30642591	T	A	Gh_D09G0682
Stopgain SNP	D09	32756569	C	T	Gh_D09G0818
Stopgain SNP	D09	32756743	C	T	Gh_D09G0818
Stopgain SNP	D09	34058274	A	T	Gh_D09G0891
Stoploss SNP	D09	35546692	C	A	Gh_D09G0984
Stoploss SNP	D09	37060861	T	A	Gh_D09G1081
Stopgain SNP	D09	38825071	C	A	Gh_D09G1195
Stopgain SNP	D09	39701506	T	A	Gh_D09G1262
Stopgain SNP	D09	41330368	C	A	Gh_D09G1380
Stopgain SNP	D09	43943943	G	T	Gh_D09G1633
Stoploss SNP	D09	46313605	A	T	Gh_D09G1883
Stopgain SNP	D09	47450691	G	T	Gh_D09G1998
Stopgain SNP	D09	47813544	T	A	Gh_D09G2048
Stopgain SNP	D09	50733008	G	A	Gh_D09G2380
Stopgain SNP	D10	740648	T	G	Gh_D10G0097
Stopgain SNP	D10	941777	C	T	Gh_D10G0118
Stopgain SNP	D10	1655614	C	T	Gh_D10G0193
Stopgain SNP	D10	2315047	G	T	Gh_D10G0267
Stopgain SNP	D10	3036716	G	A	Gh_D10G0354
Stopgain SNP	D10	5385284	C	T	Gh_D10G0548
Stopgain SNP	D10	6192810	C	A	Gh_D10G0594
Stoploss SNP	D10	6220091	A	G	Gh_D10G0600
Stoploss SNP	D10	6598454	T	C	Gh_D10G0621
Stopgain SNP	D10	6870243	C	T	Gh_D10G0635
Stopgain SNP	D10	7309789	T	A	Gh_D10G0669
Stopgain SNP	D10	8368436	G	A	Gh_D10G0725
Stopgain SNP	D10	9157378	G	T	Gh_D10G0770
Stopgain SNP	D10	12424463	C	A	Gh_D10G0932
Stopgain SNP	D10	22759516	G	A	Gh_D10G1255
Stopgain SNP	D10	28132913	G	A	Gh_D10G1396
Stopgain SNP	D10	29268556	G	A	Gh_D10G1410
Stopgain SNP	D10	29268573	C	T	Gh_D10G1410
Stopgain SNP	D10	33084603	G	A	Gh_D10G1465
Stopgain SNP	D10	33966082	C	T	Gh_D10G1481
Stopgain SNP	D10	53261777	C	T	Gh_D10G1910
Stopgain SNP	D10	54820062	C	A	Gh_D10G1961
Stopgain SNP	D10	55504988	T	A	Gh_D10G2001
Stopgain SNP	D10	56902848	G	T	Gh_D10G2069
Stopgain SNP	D10	61974639	A	T	Gh_D10G2348
Stopgain SNP	D10	62602682	G	A	Gh_D10G2370
Stopgain SNP	D10	62627273	C	A	Gh_D10G2373
Stopgain SNP	D10	62752650	C	A	Gh_D10G2374
Stopgain SNP	D10	62781987	G	T	Gh_D10G2378
Stopgain SNP	D10	63268955	C	A	Gh_D10G2422
Stopgain SNP	D10	63297318	A	T	Gh_D10G2422
Stopgain SNP	D10	63298035	A	T	Gh_D10G2422
Stopgain SNP	D10	63366720	C	T	Gh_D10G2432
Stopgain SNP	D11	100062	T	A	Gh_D11G0004
Stopgain SNP	D11	925647	C	A	Gh_D11G0096
Stopgain SNP	D11	2326217	G	A	Gh_D11G0270
Stopgain SNP	D11	4286425	C	T	Gh_D11G0497
Stopgain SNP	D11	4685182	G	A	Gh_D11G0531
Stopgain SNP	D11	5632548	G	A	Gh_D11G0646
Stopgain SNP	D11	5666002	T	A	Gh_D11G0653
Stopgain SNP	D11	5949285	T	A	Gh_D11G0687
Stopgain SNP	D11	6722496	G	A	Gh_D11G0778
Stopgain SNP	D11	6849820	C	T	Gh_D11G0799
Stopgain SNP	D11	6853236	G	T	Gh_D11G0799
Stoploss SNP	D11	7845733	C	A	Gh_D11G0908
Stoploss SNP	D11	7917140	A	C	Gh_D11G0916
Stopgain SNP	D11	7930968	C	T	Gh_D11G0918
Stopgain SNP	D11	9139126	G	A	Gh_D11G1036
Stopgain SNP	D11	9872969	T	A	Gh_D11G1086
Stopgain SNP	D11	11561416	G	T	Gh_D11G1228
Stopgain SNP	D11	11911348	G	A	Gh_D11G1258
Stopgain SNP	D11	17334765	G	T	Gh_D11G1639
Stoploss SNP	D11	17495803	C	A	Gh_D11G1651
Stopgain SNP	D11	17840845	C	T	Gh_D11G1665
Stopgain SNP	D11	21785603	G	A	Gh_D11G1871
Stopgain SNP	D11	27568200	G	A	Gh_D11G2030
Stopgain SNP	D11	41437652	C	T	Gh_D11G2264
Stopgain SNP	D11	46846012	C	T	Gh_D11G2382
Stopgain SNP	D11	48394506	G	A	Gh_D11G2421
Stopgain SNP	D11	51066222	C	A	Gh_D11G2501
Stopgain SNP	D11	52067054	G	A	Gh_D11G2523
Stopgain SNP	D11	52754140	C	T	Gh_D11G2551
Stopgain SNP	D11	53424515	G	A	Gh_D11G2578
Stopgain SNP	D11	54033783	G	A	Gh_D11G2600
Stopgain SNP	D11	63354437	G	A	Gh_D11G3107
Stopgain SNP	D11	63653365	C	A	Gh_D11G3113
Stopgain SNP	D11	64800143	A	C	Gh_D11G3194
Stoploss SNP	D12	1522797	T	G	Gh_D12G0118
Stopgain SNP	D12	2789265	A	T	Gh_D12G0210
Stopgain SNP	D12	2802040	C	T	Gh_D12G0211
Stopgain SNP	D12	3182073	G	T	Gh_D12G0237
Stoploss SNP	D12	4020394	T	C	Gh_D12G0296
Stoploss SNP	D12	5037442	A	G	Gh_D12G0348
Stopgain SNP	D12	7549585	G	A	Gh_D12G0460
Stopgain SNP	D12	13869076	G	A	Gh_D12G0666
Stopgain SNP	D12	36486709	G	A	Gh_D12G1046
Stopgain SNP	D12	37325418	C	T	Gh_D12G1087
Stoploss SNP	D12	42666848	A	G	Gh_D12G1377
Stopgain SNP	D12	43533476	G	T	Gh_D12G1417
Stopgain SNP	D12	43597089	A	T	Gh_D12G1421
Stopgain SNP	D12	44291780	G	A	Gh_D12G1444
Stopgain SNP	D12	46284781	G	A	Gh_D12G1543
Stopgain SNP	D12	48295556	C	A	Gh_D12G1667
Stopgain SNP	D12	50114453	T	A	Gh_D12G1766
Stoploss SNP	D12	50495332	T	C	Gh_D12G1799
Stopgain SNP	D12	50731161	G	A	Gh_D12G1821
Stoploss SNP	D12	52536981	G	T	Gh_D12G1950
Stopgain SNP	D12	52805132	C	T	Gh_D12G1974
Stopgain SNP	D12	53172083	T	A	Gh_D12G2016
Stoploss SNP	D12	53192992	C	A	Gh_D12G2019
Stopgain SNP	D12	53230962	G	C	Gh_D12G2023
Stopgain SNP	D12	53608100	A	T	Gh_D12G2062
Stoploss SNP	D12	54364182	T	A	Gh_D12G2131
Stopgain SNP	D12	55286328	C	A	Gh_D12G2214
Stopgain SNP	D12	55286677	G	A	Gh_D12G2214
Stopgain SNP	D12	56703312	G	A	Gh_D12G2358
Stoploss SNP	D12	57492587	T	C	Gh_D12G2448
Stopgain SNP	D12	57786340	G	A	Gh_D12G2485
Stopgain SNP	D12	58182455	C	A	Gh_D12G2528
Stopgain SNP	D12	58600292	C	A	Gh_D12G2571
Stoploss SNP	D13	1399900	T	C	Gh_D13G0144
Stopgain SNP	D13	3548940	C	T	Gh_D13G0349
Stoploss SNP	D13	5486751	A	C	Gh_D13G0468
Stopgain SNP	D13	8536364	C	G	Gh_D13G0612
Stopgain SNP	D13	8541677	C	A	Gh_D13G0613
Stoploss SNP	D13	17775577	A	G	Gh_D13G0890
Stopgain SNP	D13	33140694	G	T	Gh_D13G1122
Stopgain SNP	D13	33141187	C	A	Gh_D13G1122
Stopgain SNP	D13	36866997	G	A	Gh_D13G1223
Stopgain SNP	D13	38211010	C	A	Gh_D13G1252
Stopgain SNP	D13	38708531	G	A	Gh_D13G1258
Stopgain SNP	D13	42443779	G	T	Gh_D13G1350
Stopgain SNP	D13	42844683	C	T	Gh_D13G1371
Stopgain SNP	D13	45696397	G	A	Gh_D13G1460
Stoploss SNP	D13	46327798	A	C	Gh_D13G1482
Stoploss SNP	D13	47407601	T	C	Gh_D13G1536
Stopgain SNP	D13	47907891	G	A	Gh_D13G1555
Stopgain SNP	D13	47947159	G	A	Gh_D13G1560
Stopgain SNP	D13	51112681	C	T	Gh_D13G1701
Stopgain SNP	D13	52119258	C	A	Gh_D13G1739
Stopgain SNP	D13	52162642	C	A	Gh_D13G1742
Stopgain SNP	D13	52191824	A	T	Gh_D13G1743
Stopgain SNP	D13	52831857	C	A	Gh_D13G1790
Stopgain SNP	D13	53591940	C	T	Gh_D13G1850
Stoploss SNP	D13	53795570	A	G	Gh_D13G1870
Stopgain SNP	D13	56843843	G	C	Gh_D13G2125
Stopgain SNP	D13	56973317	G	A	Gh_D13G2135
Stopgain SNP	D13	58879146	A	T	Gh_D13G2287
Stopgain SNP	D13	58910037	C	T	Gh_D13G2291
Stoploss SNP	D13	58996544	A	G	Gh_D13G2295
Stoploss SNP	D13	59053873	A	G	Gh_D13G2305
Stopgain SNP	D13	59769588	T	A	Gh_D13G2362

## Sheet: Table S6
Table S6 KEGG pathway enrichment analyses for genes containing SNPs that affect coding sequence translation
Term	Database	ID	Input number	Background number	P-Value	Corrected P-Value	Input	KEGG_ID/KO	Entrez_ID	Hyperlink
Glucosinolate biosynthesis	KEGG PATHWAY	ath00966	8	19	1.49e-06	0.000123617	Gh_A02G1509|Gh_D05G3615|Gh_D10G2001|Gh_A02G1243|Gh_A01G1834|Gh_D12G1821|Gh_A01G1832|Gh_A01G1833	ath:AT4G31500|ath:AT1G74100|ath:AT4G31500|ath:AT1G74100|ath:AT1G18590|ath:AT1G74100|ath:AT1G18590|ath:AT1G18590|	829277|843750|829277|843750|838440|843750|838440|838440|	http://www.genome.jp/kegg-bin/show_pathway?ath00966/ath:AT1G18590%09red/ath:AT1G74100%09red/ath:AT4G31500%09red
Stilbenoid, diarylheptanoid and gingerol biosynthesis	KEGG PATHWAY	ath00945	9	64	0.000567171	0.0235376	Gh_A06G0198|Gh_A06G0122|Gh_D07G1584|Gh_A06G0117|Gh_D05G0541|Gh_A06G0119|Gh_D03G0235|Gh_D06G0101|Gh_D06G0104	ath:AT4G37370|ath:AT4G31940|ath:AT4G31940|ath:AT4G31940|ath:AT5G48930|ath:AT4G31940|ath:AT4G37310|ath:AT4G31940|ath:AT4G31940|	829891|829324|829324|829324|834951|829324|829886|829324|829324|	http://www.genome.jp/kegg-bin/show_pathway?ath00945/ath:AT4G37310%09red/ath:AT5G48930%09red/ath:AT4G37370%09red/ath:AT4G31940%09red
Limonene and pinene degradation	KEGG PATHWAY	ath00903	8	63	0.00205601	0.0568828	Gh_A06G0198|Gh_A06G0122|Gh_D07G1584|Gh_A06G0117|Gh_D06G0101|Gh_D03G0235|Gh_A06G0119|Gh_D06G0104	ath:AT4G37370|ath:AT4G31940|ath:AT4G31940|ath:AT4G31940|ath:AT4G31940|ath:AT4G37310|ath:AT4G31940|ath:AT4G31940|	829891|829324|829324|829324|829324|829886|829324|829324|	http://www.genome.jp/kegg-bin/show_pathway?ath00903/ath:AT4G37310%09red/ath:AT4G37370%09red/ath:AT4G31940%09red
Tryptophan metabolism	KEGG PATHWAY	ath00380	6	45	0.00593471	0.123145	Gh_A02G1509|Gh_D05G3615|Gh_D10G2001|Gh_A02G1243|Gh_D12G1821|Gh_A06G1257	ath:AT4G31500|ath:AT1G74100|ath:AT4G31500|ath:AT1G74100|ath:AT1G74100|ath:AT1G54100|	829277|843750|829277|843750|843750|841849|	http://www.genome.jp/kegg-bin/show_pathway?ath00380/ath:AT4G31500%09red/ath:AT1G74100%09red/ath:AT1G54100%09red
Fatty acid degradation	KEGG PATHWAY	ath00071	5	40	0.0148546	0.222116	Gh_D01G0214|Gh_A07G1965|Gh_A06G1257|Gh_D07G1591|Gh_D02G0551	ath:AT5G27600|ath:AT4G16760|ath:AT1G54100|ath:AT4G29010|ath:AT3G06810|	832820|827381|841849|829022|819865|	http://www.genome.jp/kegg-bin/show_pathway?ath00071/ath:AT4G29010%09red/ath:AT4G16760%09red/ath:AT5G27600%09red/ath:AT3G06810%09red/ath:AT1G54100%09red
2-Oxocarboxylic acid metabolism	KEGG PATHWAY	ath01210	7	74	0.0160566	0.222116	Gh_D13G1536|Gh_A02G1509|Gh_D05G3615|Gh_D10G2001|Gh_A02G1243|Gh_D12G1821|Gh_D13G0613	ath:AT1G72330|ath:AT4G31500|ath:AT1G74100|ath:AT4G31500|ath:AT1G74100|ath:AT1G74100|ath:AT1G17290|	843565|829277|843750|829277|843750|843750|838301|	http://www.genome.jp/kegg-bin/show_pathway?ath01210/ath:AT1G72330%09red/ath:AT1G74100%09red/ath:AT1G17290%09red/ath:AT4G31500%09red
Flavonoid biosynthesis	KEGG PATHWAY	ath00941	3	21	0.0416128	0.493409	Gh_D09G0001|Gh_D01G0496|Gh_D05G0541	ath:AT5G13930|ath:AT5G07990|ath:AT5G48930|	831241|830693|834951|	http://www.genome.jp/kegg-bin/show_pathway?ath00941/ath:AT5G48930%09red/ath:AT5G07990%09red/ath:AT5G13930%09red
beta-Alanine metabolism	KEGG PATHWAY	ath00410	4	40	0.0538239	0.558423	Gh_A06G1257|Gh_D08G0140|Gh_D06G1263|Gh_D02G0551	ath:AT1G54100|ath:AT5G12200|ath:AT5G64370|ath:AT3G06810|	841849|831093|836558|819865|	http://www.genome.jp/kegg-bin/show_pathway?ath00410/ath:AT5G12200%09red/ath:AT5G64370%09red/ath:AT3G06810%09red/ath:AT1G54100%09red
Glutathione metabolism	KEGG PATHWAY	ath00480	6	93	0.103194	0.915874	Gh_D07G2294|Gh_A02G1283|Gh_D03G1156|Gh_A02G0259|Gh_D02G0328|Gh_A02G0261	ath:AT5G40760|ath:AT4G39640|ath:AT2G29420|ath:AT2G29420|ath:AT2G29420|ath:AT2G29420|	834076|830118|817491|817491|817491|817491|	http://www.genome.jp/kegg-bin/show_pathway?ath00480/ath:AT4G39640%09red/ath:AT2G29420%09red/ath:AT5G40760%09red
Diterpenoid biosynthesis	KEGG PATHWAY	ath00904	2	18	0.136569	0.915874	Gh_A08G1431|Gh_D07G0910	ath:AT2G32440|ath:AT3G25180|	817805|822110|	http://www.genome.jp/kegg-bin/show_pathway?ath00904/ath:AT3G25180%09red/ath:AT2G32440%09red
Sulfur metabolism	KEGG PATHWAY	ath00920	3	41	0.171287	0.915874	Gh_D10G0193|Gh_A07G1558|Gh_D01G0330	ath:AT4G05090|ath:AT5G63980|ath:AT1G53580|	825853|836519|841793|	http://www.genome.jp/kegg-bin/show_pathway?ath00920/ath:AT1G53580%09red/ath:AT5G63980%09red/ath:AT4G05090%09red
Oxidative phosphorylation	KEGG PATHWAY	ath00190	8	162	0.189329	0.915874	Gh_A10G0788|Gh_D09G0251|Gh_D04G0898|Gh_D11G3194|Gh_A10G1807|Gh_D09G0475|Gh_A11G0034|Gh_D01G0352	ath:ArthCp025|ath:ArthMp100|ath:ArthCp079|ath:ArthCp079|ath:ArthCp080|ath:AT1G49140|ath:AT4G38510|ath:AT3G52300|	844763|3890462|844804|844804|844805|841337|830008|824395|	http://www.genome.jp/kegg-bin/show_pathway?ath00190/ath:ArthMp100%09red/ath:ArthCp025%09red/ath:ArthCp079%09red/ath:AT1G49140%09red/ath:ArthCp080%09red/ath:AT4G38510%09red/ath:AT3G52300%09red
Carbon fixation in photosynthetic organisms	KEGG PATHWAY	ath00710	4	69	0.213091	0.915874	Gh_D13G1536|Gh_D06G1357|Gh_D11G0918|Gh_D13G0613	ath:AT1G72330|ath:AT4G00570|ath:AT4G00570|ath:AT1G17290|	843565|828222|828222|838301|	http://www.genome.jp/kegg-bin/show_pathway?ath00710/ath:AT1G72330%09red/ath:AT1G17290%09red/ath:AT4G00570%09red
Fatty acid metabolism	KEGG PATHWAY	ath01212	4	73	0.240974	0.915874	Gh_D01G0214|Gh_A07G1965|Gh_D07G1591|Gh_D02G0551	ath:AT5G27600|ath:AT4G16760|ath:AT4G29010|ath:AT3G06810|	832820|827381|829022|819865|	http://www.genome.jp/kegg-bin/show_pathway?ath01212/ath:AT4G29010%09red/ath:AT4G16760%09red/ath:AT5G27600%09red/ath:AT3G06810%09red
Pantothenate and CoA biosynthesis	KEGG PATHWAY	ath00770	2	28	0.254979	0.915874	Gh_D08G0140|Gh_D06G1263	ath:AT5G12200|ath:AT5G64370|	831093|836558|	http://www.genome.jp/kegg-bin/show_pathway?ath00770/ath:AT5G12200%09red/ath:AT5G64370%09red
Non-homologous end-joining	KEGG PATHWAY	ath03450	1	8	0.2574	0.915874	Gh_D01G0387	ath:AT1G16970|	838268|	http://www.genome.jp/kegg-bin/show_pathway?ath03450/ath:AT1G16970%09red
Carotenoid biosynthesis	KEGG PATHWAY	ath00906	2	29	0.267156	0.915874	Gh_D09G0984|Gh_A07G0908	ath:AT4G19170|ath:AT2G29090|	827655|817457|	http://www.genome.jp/kegg-bin/show_pathway?ath00906/ath:AT4G19170%09red/ath:AT2G29090%09red
Photosynthesis	KEGG PATHWAY	ath00195	4	77	0.269632	0.915874	Gh_A08G0906|Gh_D07G1455|Gh_D08G1214|Gh_D08G1215	ath:ArthCp002|ath:ArthCp018|ath:ArthCp017|ath:ArthCp017|	844802|844773|844775|844775|	http://www.genome.jp/kegg-bin/show_pathway?ath00195/ath:ArthCp002%09red/ath:ArthCp018%09red/ath:ArthCp017%09red
Phenylpropanoid biosynthesis	KEGG PATHWAY	ath00940	7	154	0.269981	0.915874	Gh_A01G0480|Gh_A09G1370|Gh_D05G0707|Gh_D05G0221|Gh_A06G1288|Gh_D05G0541|Gh_D09G2048	ath:AT4G36220|ath:AT4G05160|ath:AT5G54160|ath:AT3G24503|ath:AT4G21760|ath:AT5G48930|ath:AT5G05340|	829779|825864|835504|822042|828264|834951|830416|	http://www.genome.jp/kegg-bin/show_pathway?ath00940/ath:AT5G54160%09red/ath:AT5G48930%09red/ath:AT3G24503%09red/ath:AT4G21760%09red/ath:AT4G36220%09red/ath:AT4G05160%09red/ath:AT5G05340%09red
Pentose phosphate pathway	KEGG PATHWAY	ath00030	3	54	0.282866	0.915874	Gh_D07G2294|Gh_A07G1778|Gh_A11G1559	ath:AT5G40760|ath:AT5G42740|ath:AT2G16790|	834076|834283|816180|	http://www.genome.jp/kegg-bin/show_pathway?ath00030/ath:AT5G42740%09red/ath:AT2G16790%09red/ath:AT5G40760%09red
Biosynthesis of secondary metabolites	KEGG PATHWAY	ath01110	37	995	0.287693	0.915874	Gh_D07G2294|Gh_D02G0551|Gh_A02G1509|Gh_A06G0122|Gh_D06G0683|Gh_D04G0402|Gh_D12G1821|Gh_D05G0541|Gh_D09G0984|Gh_D03G0235|Gh_D10G1410|Gh_D01G0496|Gh_A07G1778|Gh_A01G1832|Gh_A05G0342|Gh_D09G0001|Gh_A06G0117|Gh_A11G1559|Gh_A06G0119|Gh_A02G1243|Gh_A06G1257|Gh_D12G1421|Gh_A01G0480|Gh_A06G0198|Gh_D05G3615|Gh_D07G1584|Gh_A09G1370|Gh_D10G2001|Gh_D05G0707|Gh_A01G1834|Gh_A06G1288|Gh_A01G1833|Gh_A01G0343|Gh_…	ath:AT5G40760|ath:AT3G06810|ath:AT4G31500|ath:AT4G31940|ath:AT2G38700|ath:AT3G01040|ath:AT1G74100|ath:AT5G48930|ath:AT4G19170|ath:AT4G37310|ath:AT4G32520|ath:AT5G07990|ath:AT5G42740|ath:AT1G18590|ath:AT5G26030|ath:AT5G13930|ath:AT4G31940|ath:AT2G16790|ath:AT4G31940|ath:AT1G74100|ath:AT1G54100|ath:AT5G50850|ath:AT4G36220|ath:AT4G37370|ath:AT1G74100|ath:AT4G31940|ath:AT4G05160|ath:AT4G31500|ath:AT5…	834076|819865|829277|829324|818452|821312|843750|834951|827655|829886|829387|830693|834283|838440|832672|831241|829324|816180|829324|843750|841849|835157|829779|829891|843750|829324|825864|829277|835504|838440|828264|838440|820665|830416|829324|817805|829324|	http://www.genome.jp/kegg-bin/show_pathway?ath01110/ath:AT5G54160%09red/ath:AT5G48930%09red/ath:AT1G74100%09red/ath:AT5G50850%09red/ath:AT3G06810%09red/ath:AT3G01040%09red/ath:AT4G05160%09red/ath:AT4G31500%09red/ath:AT2G32440%09red/ath:AT4G36220%09red/ath:AT5G07990%09red/ath:AT4G37370%09red/ath:AT4G31940%09red/ath:AT4G19170%09red/ath:AT5G26030%09red/ath:AT2G38700%09red/ath:AT5G42740%09red/ath:AT5…
Carbon metabolism	KEGG PATHWAY	ath01200	10	243	0.308866	0.915874	Gh_D13G1536|Gh_D07G2294|Gh_D10G1410|Gh_D02G0551|Gh_D06G1357|Gh_D11G0918|Gh_A07G1778|Gh_A11G1559|Gh_D13G0613|Gh_D12G1421	ath:AT1G72330|ath:AT5G40760|ath:AT4G32520|ath:AT3G06810|ath:AT4G00570|ath:AT4G00570|ath:AT5G42740|ath:AT2G16790|ath:AT1G17290|ath:AT5G50850|	843565|834076|829387|819865|828222|828222|834283|816180|838301|835157|	http://www.genome.jp/kegg-bin/show_pathway?ath01200/ath:AT1G17290%09red/ath:AT4G32520%09red/ath:AT5G50850%09red/ath:AT3G06810%09red/ath:AT5G42740%09red/ath:AT5G40760%09red/ath:AT1G72330%09red/ath:AT2G16790%09red/ath:AT4G00570%09red
Pyruvate metabolism	KEGG PATHWAY	ath00620	4	83	0.313601	0.915874	Gh_D11G0918|Gh_D06G1357|Gh_A06G1257|Gh_D12G1421	ath:AT4G00570|ath:AT4G00570|ath:AT1G54100|ath:AT5G50850|	828222|828222|841849|835157|	http://www.genome.jp/kegg-bin/show_pathway?ath00620/ath:AT5G50850%09red/ath:AT4G00570%09red/ath:AT1G54100%09red
alpha-Linolenic acid metabolism	KEGG PATHWAY	ath00592	2	33	0.315721	0.915874	Gh_A07G1965|Gh_D07G1591	ath:AT4G16760|ath:AT4G29010|	827381|829022|	http://www.genome.jp/kegg-bin/show_pathway?ath00592/ath:AT4G29010%09red/ath:AT4G16760%09red
Phagosome	KEGG PATHWAY	ath04145	4	86	0.335843	0.915874	Gh_A11G0034|Gh_D04G1396|Gh_D07G2178|Gh_D09G0431	ath:AT4G38510|ath:AT1G50010|ath:AT4G14960|ath:AT1G22740|	830008|841425|827154|838880|	http://www.genome.jp/kegg-bin/show_pathway?ath04145/ath:AT1G22740%09red/ath:AT1G50010%09red/ath:AT4G38510%09red/ath:AT4G14960%09red
Cyanoamino acid metabolism	KEGG PATHWAY	ath00460	3	60	0.336614	0.915874	Gh_A02G1283|Gh_A06G1288|Gh_D10G1410	ath:AT4G39640|ath:AT4G21760|ath:AT4G32520|	830118|828264|829387|	http://www.genome.jp/kegg-bin/show_pathway?ath00460/ath:AT4G32520%09red/ath:AT4G39640%09red/ath:AT4G21760%09red
Pyrimidine metabolism	KEGG PATHWAY	ath00240	5	116	0.357952	0.915874	Gh_A10G1954|Gh_A11G1664|Gh_D06G1263|Gh_D08G0140|Gh_A03G0149	ath:AT5G18280|ath:ArthCp012|ath:AT5G64370|ath:AT5G12200|ath:ArthCp012|	831946|844785|836558|831093|844785|	http://www.genome.jp/kegg-bin/show_pathway?ath00240/ath:AT5G18280%09red/ath:AT5G12200%09red/ath:ArthCp012%09red/ath:AT5G64370%09red
Inositol phosphate metabolism	KEGG PATHWAY	ath00562	3	65	0.381286	0.915874	Gh_A05G3471|Gh_A05G3472|Gh_A07G1558	ath:AT3G07960|ath:AT3G07960|ath:AT5G63980|	819987|819987|836519|	http://www.genome.jp/kegg-bin/show_pathway?ath00562/ath:AT5G63980%09red/ath:AT3G07960%09red
Phosphatidylinositol signaling system	KEGG PATHWAY	ath04070	3	66	0.390153	0.915874	Gh_A05G3471|Gh_A05G3472|Gh_A07G1558	ath:AT3G07960|ath:AT3G07960|ath:AT5G63980|	819987|819987|836519|	http://www.genome.jp/kegg-bin/show_pathway?ath04070/ath:AT5G63980%09red/ath:AT3G07960%09red
Taurine and hypotaurine metabolism	KEGG PATHWAY	ath00430	1	14	0.391121	0.915874	Gh_A02G1283	ath:AT4G39640|	830118|	http://www.genome.jp/kegg-bin/show_pathway?ath00430/ath:AT4G39640%09red
Ascorbate and aldarate metabolism	KEGG PATHWAY	ath00053	2	41	0.410028	0.915874	Gh_A06G1257|Gh_D08G0885	ath:AT1G54100|ath:AT1G55570|	841849|842006|	http://www.genome.jp/kegg-bin/show_pathway?ath00053/ath:AT1G55570%09red/ath:AT1G54100%09red
Lysine biosynthesis	KEGG PATHWAY	ath00300	1	16	0.430127	0.915874	Gh_A06G1257	ath:AT1G54100|	841849|	http://www.genome.jp/kegg-bin/show_pathway?ath00300/ath:AT1G54100%09red
Arachidonic acid metabolism	KEGG PATHWAY	ath00590	1	17	0.448685	0.915874	Gh_A02G1283	ath:AT4G39640|	830118|	http://www.genome.jp/kegg-bin/show_pathway?ath00590/ath:AT4G39640%09red
Starch and sucrose metabolism	KEGG PATHWAY	ath00500	7	188	0.449503	0.915874	Gh_A08G1848|Gh_A03G1717|Gh_A08G1847|Gh_D04G0402|Gh_A07G1778|Gh_A06G1288|Gh_A08G1399	ath:AT5G49180|ath:AT2G21610|ath:AT5G27870|ath:AT3G01040|ath:AT5G42740|ath:AT4G21760|ath:AT4G17770|	834977|816699|832850|821312|834283|828264|827498|	http://www.genome.jp/kegg-bin/show_pathway?ath00500/ath:AT3G01040%09red/ath:AT4G17770%09red/ath:AT5G27870%09red/ath:AT2G21610%09red/ath:AT5G42740%09red/ath:AT4G21760%09red/ath:AT5G49180%09red
RNA polymerase	KEGG PATHWAY	ath03020	2	45	0.454805	0.915874	Gh_A11G1664|Gh_A03G0149	ath:ArthCp012|ath:ArthCp012|	844785|844785|	http://www.genome.jp/kegg-bin/show_pathway?ath03020/ath:ArthCp012%09red
Valine, leucine and isoleucine degradation	KEGG PATHWAY	ath00280	2	45	0.454805	0.915874	Gh_A06G1257|Gh_D02G0551	ath:AT1G54100|ath:AT3G06810|	841849|819865|	http://www.genome.jp/kegg-bin/show_pathway?ath00280/ath:AT3G06810%09red/ath:AT1G54100%09red
Protein processing in endoplasmic reticulum	KEGG PATHWAY	ath04141	8	220	0.464205	0.915874	Gh_A08G0998|Gh_A10G1159|Gh_D07G1515|Gh_A10G1677|Gh_A08G0997|Gh_D05G0233|Gh_D01G1282|Gh_A04G1072	ath:AT5G52640|ath:AT1G05520|ath:AT5G19660|ath:AT4G02570|ath:AT5G52640|ath:AT5G19660|ath:AT3G53230|ath:AT2G17200|	835341|837054|832086|825648|835341|832086|824489|816225|	http://www.genome.jp/kegg-bin/show_pathway?ath04141/ath:AT4G02570%09red/ath:AT2G17200%09red/ath:AT5G19660%09red/ath:AT5G52640%09red/ath:AT1G05520%09red/ath:AT3G53230%09red
Histidine metabolism	KEGG PATHWAY	ath00340	1	18	0.46664	0.915874	Gh_A06G1257	ath:AT1G54100|	841849|	http://www.genome.jp/kegg-bin/show_pathway?ath00340/ath:AT1G54100%09red
Plant-pathogen interaction	KEGG PATHWAY	ath04626	6	164	0.477928	0.915874	Gh_A08G0998|Gh_D07G0463|Gh_D11G3107|Gh_A08G0997|Gh_D09G1998|Gh_A08G1182	ath:AT5G52640|ath:AT5G51060|ath:AT4G26090|ath:AT5G52640|ath:AT1G05990|ath:AT4G38230|	835341|835179|828715|835341|837108|829980|	http://www.genome.jp/kegg-bin/show_pathway?ath04626/ath:AT1G05990%09red/ath:AT4G26090%09red/ath:AT4G38230%09red/ath:AT5G52640%09red/ath:AT5G51060%09red
Alanine, aspartate and glutamate metabolism	KEGG PATHWAY	ath00250	2	48	0.487082	0.915874	Gh_D13G1536|Gh_D13G0613	ath:AT1G72330|ath:AT1G17290|	843565|838301|	http://www.genome.jp/kegg-bin/show_pathway?ath00250/ath:AT1G72330%09red/ath:AT1G17290%09red
Metabolic pathways	KEGG PATHWAY	ath01100	63	1861	0.497497	0.915874	Gh_A08G1848|Gh_D13G1536|Gh_D07G2294|Gh_A02G1283|Gh_D08G0885|Gh_A07G1558|Gh_A06G0122|Gh_D09G0251|Gh_A08G1847|Gh_D10G0193|Gh_A03G1717|Gh_A10G1807|Gh_D05G0541|Gh_A11G0034|Gh_A11G1664|Gh_D09G0984|Gh_D03G0235|Gh_D11G3194|Gh_D01G2158|Gh_D10G1410|Gh_D02G0551|Gh_A10G0788|Gh_D08G1214|Gh_D08G1215|Gh_D11G0918|Gh_D07G1591|Gh_D06G1263|Gh_D01G0352|Gh_A11G1559|Gh_A07G1778|Gh_D13G0613|Gh_D08G0140|Gh_A05G0342|Gh_…	ath:AT5G49180|ath:AT1G72330|ath:AT5G40760|ath:AT4G39640|ath:AT1G55570|ath:AT5G63980|ath:AT4G31940|ath:ArthMp100|ath:AT5G27870|ath:AT4G05090|ath:AT2G21610|ath:ArthCp080|ath:AT5G48930|ath:AT4G38510|ath:ArthCp012|ath:AT4G19170|ath:AT4G37310|ath:ArthCp079|ath:AT2G39800|ath:AT4G32520|ath:AT3G06810|ath:ArthCp025|ath:ArthCp017|ath:ArthCp017|ath:AT4G00570|ath:AT4G29010|ath:AT5G64370|ath:AT3G52300|ath:AT2…	834977|843565|834076|830118|842006|836519|829324|3890462|832850|825853|816699|844805|834951|830008|844785|827655|829886|844804|818566|829387|819865|844763|844775|844775|828222|829022|836558|824395|816180|834283|838301|831093|832672|844773|819987|819987|844804|831241|829324|827498|841337|829324|818452|841849|837820|835157|829779|829891|832820|829324|825864|835504|844802|830693|827381|828264|844785…	http://www.genome.jp/kegg-bin/show_pathway?ath01100/ath:AT5G54160%09red/ath:AT5G48930%09red/ath:ArthMp100%09red/ath:AT5G50850%09red/ath:AT3G06810%09red/ath:AT5G12200%09red/ath:AT4G16760%09red/ath:ArthCp079%09red/ath:ArthCp012%09red/ath:ArthCp017%09red/ath:ArthCp018%09red/ath:AT4G05160%09red/ath:AT5G64370%09red/ath:AT5G63980%09red/ath:AT4G17770%09red/ath:AT4G38510%09red/ath:AT2G32440%09red/ath:AT1…
One carbon pool by folate	KEGG PATHWAY	ath00670	1	20	0.50082	0.915874	Gh_D10G1410	ath:AT4G32520|	829387|	http://www.genome.jp/kegg-bin/show_pathway?ath00670/ath:AT4G32520%09red
RNA transport	KEGG PATHWAY	ath03013	6	169	0.506153	0.915874	Gh_A05G3054|Gh_A09G1308|Gh_D12G2358|Gh_A08G0404|Gh_A08G1833|Gh_A10G1669	ath:AT5G02530|ath:AT5G56130|ath:AT3G57290|ath:AT3G63130|ath:AT4G11420|ath:AT4G11420|	831923|835712|824896|825488|826746|826746|	http://www.genome.jp/kegg-bin/show_pathway?ath03013/ath:AT5G56130%09red/ath:AT5G02530%09red/ath:AT4G11420%09red/ath:AT3G57290%09red/ath:AT3G63130%09red
Peroxisome	KEGG PATHWAY	ath04146	3	81	0.517587	0.915874	Gh_A01G0343|Gh_D01G0214|Gh_A07G1965	ath:AT3G14420|ath:AT5G27600|ath:AT4G16760|	820665|832820|827381|	http://www.genome.jp/kegg-bin/show_pathway?ath04146/ath:AT4G16760%09red/ath:AT5G27600%09red/ath:AT3G14420%09red
Pentose and glucuronate interconversions	KEGG PATHWAY	ath00040	3	81	0.517587	0.915874	Gh_A08G1848|Gh_A03G1717|Gh_A08G1847	ath:AT5G49180|ath:AT2G21610|ath:AT5G27870|	834977|816699|832850|	http://www.genome.jp/kegg-bin/show_pathway?ath00040/ath:AT2G21610%09red/ath:AT5G27870%09red/ath:AT5G49180%09red
Glycerolipid metabolism	KEGG PATHWAY	ath00561	2	52	0.528215	0.915874	Gh_A06G1257|Gh_A01G0001	ath:AT1G54100|ath:AT1G12640|	841849|837820|	http://www.genome.jp/kegg-bin/show_pathway?ath00561/ath:AT1G12640%09red/ath:AT1G54100%09red
Propanoate metabolism	KEGG PATHWAY	ath00640	1	22	0.532815	0.915874	Gh_D02G0551	ath:AT3G06810|	819865|	http://www.genome.jp/kegg-bin/show_pathway?ath00640/ath:AT3G06810%09red
Protein export	KEGG PATHWAY	ath03060	2	53	0.538144	0.915874	Gh_D11G1871|Gh_A11G0228	ath:AT1G52600|ath:AT5G62050|	841692|836325|	http://www.genome.jp/kegg-bin/show_pathway?ath03060/ath:AT5G62050%09red/ath:AT1G52600%09red
Cutin, suberine and wax biosynthesis	KEGG PATHWAY	ath00073	1	23	0.548038	0.915874	Gh_D13G0612	ath:AT5G23190|	832383|	http://www.genome.jp/kegg-bin/show_pathway?ath00073/ath:AT5G23190%09red
Endocytosis	KEGG PATHWAY	ath04144	4	117	0.557658	0.915874	Gh_A05G3471|Gh_A05G3472|Gh_A05G0682|Gh_D09G0431	ath:AT3G07960|ath:AT3G07960|ath:AT2G27600|ath:AT1G22740|	819987|819987|817306|838880|	http://www.genome.jp/kegg-bin/show_pathway?ath04144/ath:AT1G22740%09red/ath:AT2G27600%09red/ath:AT3G07960%09red
ABC transporters	KEGG PATHWAY	ath02010	1	24	0.562766	0.915874	Gh_A09G0233	ath:AT3G28345|	822463|	http://www.genome.jp/kegg-bin/show_pathway?ath02010/ath:AT3G28345%09red
Lysine degradation	KEGG PATHWAY	ath00310	1	25	0.577015	0.921005	Gh_A06G1257	ath:AT1G54100|	841849|	http://www.genome.jp/kegg-bin/show_pathway?ath00310/ath:AT1G54100%09red
Ether lipid metabolism	KEGG PATHWAY	ath00565	1	26	0.590801	0.925217	Gh_A01G0001	ath:AT1G12640|	837820|	http://www.genome.jp/kegg-bin/show_pathway?ath00565/ath:AT1G12640%09red
Regulation of autophagy	KEGG PATHWAY	ath04140	1	27	0.604139	0.928584	Gh_A11G0099	ath:AT3G01090|	821259|	http://www.genome.jp/kegg-bin/show_pathway?ath04140/ath:AT3G01090%09red
Glyoxylate and dicarboxylate metabolism	KEGG PATHWAY	ath00630	2	63	0.629362	0.942448	Gh_A01G0343|Gh_D10G1410	ath:AT3G14420|ath:AT4G32520|	820665|829387|	http://www.genome.jp/kegg-bin/show_pathway?ath00630/ath:AT4G32520%09red/ath:AT3G14420%09red
Ubiquinone and other terpenoid-quinone biosynthesis	KEGG PATHWAY	ath00130	1	32	0.6646	0.942448	Gh_A09G1370	ath:AT4G05160|	825864|	http://www.genome.jp/kegg-bin/show_pathway?ath00130/ath:AT4G05160%09red
Glycine, serine and threonine metabolism	KEGG PATHWAY	ath00260	2	69	0.677033	0.942448	Gh_A06G1257|Gh_D10G1410	ath:AT1G54100|ath:AT4G32520|	841849|829387|	http://www.genome.jp/kegg-bin/show_pathway?ath00260/ath:AT4G32520%09red/ath:AT1G54100%09red
Circadian rhythm - plant	KEGG PATHWAY	ath04712	1	36	0.706266	0.942448	Gh_D09G0001	ath:AT5G13930|	831241|	http://www.genome.jp/kegg-bin/show_pathway?ath04712/ath:AT5G13930%09red
Biosynthesis of unsaturated fatty acids	KEGG PATHWAY	ath01040	1	36	0.706266	0.942448	Gh_A07G1965	ath:AT4G16760|	827381|	http://www.genome.jp/kegg-bin/show_pathway?ath01040/ath:AT4G16760%09red
Arginine and proline metabolism	KEGG PATHWAY	ath00330	2	75	0.719601	0.942448	Gh_D01G2158|Gh_A06G1257	ath:AT2G39800|ath:AT1G54100|	818566|841849|	http://www.genome.jp/kegg-bin/show_pathway?ath00330/ath:AT2G39800%09red/ath:AT1G54100%09red
Glycolysis / Gluconeogenesis	KEGG PATHWAY	ath00010	3	112	0.72743	0.942448	Gh_A07G1778|Gh_A06G1257|Gh_D12G1421	ath:AT5G42740|ath:AT1G54100|ath:AT5G50850|	834283|841849|835157|	http://www.genome.jp/kegg-bin/show_pathway?ath00010/ath:AT5G50850%09red/ath:AT5G42740%09red/ath:AT1G54100%09red
Fatty acid biosynthesis	KEGG PATHWAY	ath00061	1	40	0.742769	0.942448	Gh_D01G0214	ath:AT5G27600|	832820|	http://www.genome.jp/kegg-bin/show_pathway?ath00061/ath:AT5G27600%09red
Nitrogen metabolism	KEGG PATHWAY	ath00910	1	42	0.759287	0.942448	Gh_D05G2114	ath:AT4G33580|	829498|	http://www.genome.jp/kegg-bin/show_pathway?ath00910/ath:AT4G33580%09red
Base excision repair	KEGG PATHWAY	ath03410	1	43	0.767145	0.942448	Gh_A04G0186	ath:AT2G31320|	817690|	http://www.genome.jp/kegg-bin/show_pathway?ath03410/ath:AT2G31320%09red
Spliceosome	KEGG PATHWAY	ath03040	5	192	0.772694	0.942448	Gh_A08G1989|Gh_A05G3054|Gh_A10G0063|Gh_A09G1308|Gh_D01G0144	ath:AT2G38770|ath:AT5G02530|ath:AT3G26560|ath:AT5G56130|ath:AT5G08290|	818459|831923|822264|835712|830725|	http://www.genome.jp/kegg-bin/show_pathway?ath03040/ath:AT5G56130%09red/ath:AT5G02530%09red/ath:AT3G26560%09red/ath:AT5G08290%09red/ath:AT2G38770%09red
Porphyrin and chlorophyll metabolism	KEGG PATHWAY	ath00860	1	45	0.782101	0.942448	Gh_A05G0342	ath:AT5G26030|	832672|	http://www.genome.jp/kegg-bin/show_pathway?ath00860/ath:AT5G26030%09red
SNARE interactions in vesicular transport	KEGG PATHWAY	ath04130	1	48	0.802759	0.942448	Gh_A07G1920	ath:AT3G58170|	824986|	http://www.genome.jp/kegg-bin/show_pathway?ath04130/ath:AT3G58170%09red
Plant hormone signal transduction	KEGG PATHWAY	ath04075	7	271	0.804789	0.942448	Gh_D07G1114|Gh_D11G1228|Gh_D09G1380|Gh_D01G1796|Gh_D04G0260|Gh_D04G0262|Gh_D07G1526	ath:AT1G68640|ath:AT3G62980|ath:AT3G09870|ath:AT1G48500|ath:AT1G28130|ath:AT1G28130|ath:AT4G28640|	843194|825473|820145|841271|839706|839706|828982|	http://www.genome.jp/kegg-bin/show_pathway?ath04075/ath:AT1G68640%09red/ath:AT3G62980%09red/ath:AT4G28640%09red/ath:AT3G09870%09red/ath:AT1G48500%09red/ath:AT1G28130%09red
DNA replication	KEGG PATHWAY	ath03030	1	50	0.815434	0.942448	Gh_A05G2470	ath:AT2G25100|	817048|	http://www.genome.jp/kegg-bin/show_pathway?ath03030/ath:AT2G25100%09red
Basal transcription factors	KEGG PATHWAY	ath03022	1	55	0.84368	0.942448	Gh_D05G3623	ath:AT1G04950|	839370|	http://www.genome.jp/kegg-bin/show_pathway?ath03022/ath:AT1G04950%09red
Homologous recombination	KEGG PATHWAY	ath03440	1	56	0.848789	0.942448	Gh_A13G0957	ath:AT1G05490|	837051|	http://www.genome.jp/kegg-bin/show_pathway?ath03440/ath:AT1G05490%09red
Terpenoid backbone biosynthesis	KEGG PATHWAY	ath00900	1	58	0.858514	0.942448	Gh_D06G0683	ath:AT2G38700|	818452|	http://www.genome.jp/kegg-bin/show_pathway?ath00900/ath:AT2G38700%09red
Proteasome	KEGG PATHWAY	ath03050	1	58	0.858514	0.942448	Gh_A04G1271	ath:AT1G29150|	839789|	http://www.genome.jp/kegg-bin/show_pathway?ath03050/ath:AT1G29150%09red
Citrate cycle (TCA cycle)	KEGG PATHWAY	ath00020	1	62	0.876131	0.942448	Gh_D12G1421	ath:AT5G50850|	835157|	http://www.genome.jp/kegg-bin/show_pathway?ath00020/ath:AT5G50850%09red
Ubiquitin mediated proteolysis	KEGG PATHWAY	ath04120	3	149	0.876382	0.942448	Gh_A10G1677|Gh_A01G1738|Gh_A07G0553	ath:AT4G02570|ath:AT4G33270|ath:AT1G63800|	825648|829463|842683|	http://www.genome.jp/kegg-bin/show_pathway?ath04120/ath:AT1G63800%09red/ath:AT4G02570%09red/ath:AT4G33270%09red
RNA degradation	KEGG PATHWAY	ath03018	2	111	0.886772	0.942448	Gh_D09G0022|Gh_A06G0662	ath:AT1G79090|ath:AT4G29830|	844250|829105|	http://www.genome.jp/kegg-bin/show_pathway?ath03018/ath:AT1G79090%09red/ath:AT4G29830%09red
Phenylalanine metabolism	KEGG PATHWAY	ath00360	2	114	0.89539	0.942448	Gh_D09G2048|Gh_A09G1370	ath:AT5G05340|ath:AT4G05160|	830416|825864|	http://www.genome.jp/kegg-bin/show_pathway?ath00360/ath:AT4G05160%09red/ath:AT5G05340%09red
mRNA surveillance pathway	KEGG PATHWAY	ath03015	2	114	0.89539	0.942448	Gh_A05G3054|Gh_D01G2202	ath:AT5G02530|ath:AT5G01290|	831923|831240|	http://www.genome.jp/kegg-bin/show_pathway?ath03015/ath:AT5G02530%09red/ath:AT5G01290%09red
Purine metabolism	KEGG PATHWAY	ath00230	3	157	0.897029	0.942448	Gh_A11G1664|Gh_A10G1954|Gh_A03G0149	ath:ArthCp012|ath:AT5G18280|ath:ArthCp012|	844785|831946|844785|	http://www.genome.jp/kegg-bin/show_pathway?ath00230/ath:AT5G18280%09red/ath:ArthCp012%09red
Amino sugar and nucleotide sugar metabolism	KEGG PATHWAY	ath00520	2	122	0.915482	0.949813	Gh_D04G0402|Gh_A07G1778	ath:AT3G01040|ath:AT5G42740|	821312|834283|	http://www.genome.jp/kegg-bin/show_pathway?ath00520/ath:AT5G42740%09red/ath:AT3G01040%09red
Biosynthesis of amino acids	KEGG PATHWAY	ath01230	5	255	0.929248	0.949869	Gh_D13G1536|Gh_D13G0613|Gh_D01G2158|Gh_A06G1257|Gh_D10G1410	ath:AT1G72330|ath:AT1G17290|ath:AT2G39800|ath:AT1G54100|ath:AT4G32520|	843565|838301|818566|841849|829387|	http://www.genome.jp/kegg-bin/show_pathway?ath01230/ath:AT4G32520%09red/ath:AT1G72330%09red/ath:AT2G39800%09red/ath:AT1G17290%09red/ath:AT1G54100%09red
Glycerophospholipid metabolism	KEGG PATHWAY	ath00564	1	83	0.938425	0.949869	Gh_A01G0001	ath:AT1G12640|	837820|	http://www.genome.jp/kegg-bin/show_pathway?ath00564/ath:AT1G12640%09red
Ribosome	KEGG PATHWAY	ath03010	4	360	0.997942	0.997942	Gh_D02G0136|Gh_D06G0083|Gh_A05G3430|Gh_D08G2526	ath:AT3G59540|ath:AT1G74970|ath:ArthCp059|ath:AT2G37270|	825123|843836|844723|818304|	http://www.genome.jp/kegg-bin/show_pathway?ath03010/ath:AT1G74970%09red/ath:AT3G59540%09red/ath:ArthCp059%09red/ath:AT2G37270%09red
Databases: KEGG PATHWAY
Statistical test method: hypergeometric test / Fisher's exact test
FDR correction method: Benjamini and Hochberg

## Sheet: Table S7
Table S7 Gene ontology term enrichment analyses for genes containing SNPs that affect coding sequence translation
GO_accession	Description	Term_type	Over_represented_pValue	Corrected_pValue	DEG_item	DEG_list	Bg_item	Bg_list	Gene_names
GO:0043531	ADP binding	molecular_function	5.4263e-09	2.4586e-05	26	607	449	49285	Gh_D11G3107,Gh_D10G0635,Gh_D10G2348,Gh_D11G2523,Gh_A11G2680,Gh_D10G2422,Gh_A08G2059,Gh_A04G0183,Gh_A11G2608,Gh_D10G2432,Gh_D05G3569,Gh_A06G1628,Gh_A11G0364,Gh_A02G0075,Gh_D10G0594,Gh_D11G3113,Gh_A11G2507,Gh_A02G0098,Gh_D10G0669,Gh_D06G0081,Gh_D02G0093,Gh_D05G3582,Gh_D05G2851,Gh_A06G1633,Gh_D01G1282,Gh_D05G3557
GO:0008146	sulfotransferase activity	molecular_function	0.00011021	0.24415	7	607	109	49285	Gh_A01G1833,Gh_A01G1834,Gh_D12G1821,Gh_A05G3453,Gh_D05G3615,Gh_A02G1243,Gh_A01G1832
GO:0016782	transferase activity, transferring sulfur-containing groups	molecular_function	0.00016165	0.24415	7	607	116	49285	Gh_A01G1833,Gh_A01G1834,Gh_D12G1821,Gh_A05G3453,Gh_D05G3615,Gh_A01G1832,Gh_A02G1243
GO:0009507	chloroplast	cellular_component	0.00062187	0.41491	5	607	70	49285	Gh_D06G1266,Gh_D10G1255,Gh_A11G2249,Gh_A09G1331,Gh_A02G0796
GO:0009536	plastid	cellular_component	0.00062187	0.41491	5	607	70	49285	Gh_D10G1255,Gh_A11G2249,Gh_A02G0796,Gh_A09G1331,Gh_D06G1266
GO:0030258	lipid modification	biological_process	0.00064015	0.41491	7	607	127	49285	Gh_A07G1558,Gh_A07G1965,Gh_D02G0226,Gh_D01G0440,Gh_D10G0193,Gh_D06G2157,Gh_D05G0315
GO:0016668	oxidoreductase activity, acting on a sulfur group of donors, NAD(P) as acceptor	molecular_function	0.00078098	0.41491	8	607	169	49285	Gh_D02G0292,Gh_D12G1444,Gh_D02G0321,Gh_D02G0175,Gh_D02G0162,Gh_D02G0176,Gh_D02G0325,Gh_A10G1957
GO:0047134	protein-disulfide reductase activity	molecular_function	0.00078098	0.41491	8	607	169	49285	Gh_D02G0321,Gh_D02G0175,Gh_D02G0292,Gh_D12G1444,Gh_A10G1957,Gh_D02G0162,Gh_D02G0325,Gh_D02G0176
GO:0005506	iron ion binding	molecular_function	0.00091244	0.41491	22	607	944	49285	Gh_D06G0104,Gh_A01G0480,Gh_A06G0117,Gh_D07G0910,Gh_D01G1634,Gh_D13G0612,Gh_D03G0235,Gh_A09G0278,Gh_D01G0496,Gh_A13G0068,Gh_A06G0122,Gh_A06G0119,Gh_D07G1584,Gh_A07G1867,Gh_D10G2001,Gh_A08G1431,Gh_A07G0908,Gh_A02G1509,Gh_D13G0613,Gh_A06G0198,Gh_D06G0101,Gh_D12G2485
GO:0009772	photosynthetic electron transport in photosystem II	biological_process	0.00091572	0.41491	3	607	20	49285	Gh_A08G0906,Gh_D08G1215,Gh_D08G1214
GO:0030554	adenyl nucleotide binding	molecular_function	0.001232	0.46574	116	607	6904	49285	Gh_D04G1503,Gh_D09G0682,Gh_A06G0292,Gh_D03G0507,Gh_A10G0350,Gh_A07G1649,Gh_A05G0854,Gh_D02G1540,Gh_A12G0422,Gh_D06G0081,Gh_A10G0063,Gh_A09G1331,Gh_D02G0093,Gh_A05G3075,Gh_A09G1189,Gh_A05G3343,Gh_A11G2608,Gh_A11G1659,Gh_D10G2378,Gh_D02G0127,Gh_A13G0957,Gh_A01G1666,Gh_D11G3107,Gh_D11G2523,Gh_A06G1405,Gh_A09G0181,Gh_A07G1285,Gh_D06G1350,Gh_D12G1543,Gh_D12G2062,Gh_A06G1633,Gh_A08G0997,Gh_D01G1691,Gh_…
GO:0032559	adenyl ribonucleotide binding	molecular_function	0.0012335	0.46574	115	607	6824	49285	Gh_A09G1432,Gh_D05G1982,Gh_D10G0594,Gh_D10G2374,Gh_A13G0427,Gh_A06G1633,Gh_D01G1691,Gh_A08G0997,Gh_D06G1350,Gh_D12G2062,Gh_D12G1543,Gh_D07G1399,Gh_D01G1761,Gh_A01G1446,Gh_A08G2059,Gh_A05G2033,Gh_A08G1584,Gh_D06G1266,Gh_D02G0551,Gh_D09G1195,Gh_A09G0233,Gh_A11G2506,Gh_A06G1628,Gh_D11G1086,Gh_A01G0745,Gh_D10G0193,Gh_A04G0183,Gh_D10G2432,Gh_A10G0063,Gh_D06G0081,Gh_D02G0093,Gh_A09G1331,Gh_A05G0854,Gh_…
GO:0046906	tetrapyrrole binding	molecular_function	0.0016823	0.54697	23	607	1079	49285	Gh_A06G0119,Gh_A06G0122,Gh_D13G0612,Gh_D03G0235,Gh_D09G0231,Gh_A09G0278,Gh_D01G0496,Gh_D09G2048,Gh_D07G0910,Gh_A06G0117,Gh_D06G0104,Gh_A01G0480,Gh_D06G0101,Gh_D12G2485,Gh_A02G1509,Gh_D13G0613,Gh_A06G0198,Gh_D07G1584,Gh_A07G1867,Gh_D10G2001,Gh_A07G0908,Gh_A08G1431,Gh_D07G1455
GO:0008233	peptidase activity	molecular_function	0.0019008	0.54697	37	607	1960	49285	Gh_A13G0980,Gh_D02G0728,Gh_D06G1293,Gh_D05G3308,Gh_A04G0045,Gh_A13G0975,Gh_D03G1115,Gh_D12G0210,Gh_D07G0553,Gh_A07G1285,Gh_D10G0118,Gh_D11G2264,Gh_D02G0936,Gh_A04G0172,Gh_D02G0127,Gh_D09G2380,Gh_D07G1515,Gh_D13G2287,Gh_D13G1742,Gh_A05G0037,Gh_D05G0233,Gh_A06G1085,Gh_A02G0105,Gh_D06G0158,Gh_D08G1041,Gh_D11G0096,Gh_D04G0388,Gh_A13G0870,Gh_D10G1396,Gh_D07G1399,Gh_D05G3578,Gh_A13G0875,Gh_A03G0408,Gh_…
GO:0009767	photosynthetic electron transport chain	biological_process	0.0020562	0.54697	4	607	58	49285	Gh_A08G0906,Gh_D08G1215,Gh_D08G1214,Gh_D07G1455
GO:0020037	heme binding	molecular_function	0.002245	0.54697	22	607	1031	49285	Gh_D10G2001,Gh_A08G1431,Gh_A07G0908,Gh_A07G1867,Gh_D07G1584,Gh_D12G2485,Gh_D06G0101,Gh_D13G0613,Gh_A06G0198,Gh_A02G1509,Gh_D07G0910,Gh_A06G0117,Gh_D09G2048,Gh_A01G0480,Gh_D06G0104,Gh_A06G0119,Gh_A06G0122,Gh_D01G0496,Gh_A09G0278,Gh_D03G0235,Gh_D09G0231,Gh_D13G0612
GO:0001883	purine nucleoside binding	molecular_function	0.0025625	0.54697	119	607	7330	49285	Gh_D06G0081,Gh_A10G0063,Gh_D02G0093,Gh_A09G1331,Gh_A05G0854,Gh_A12G0422,Gh_D02G1540,Gh_D03G0507,Gh_A06G0292,Gh_A07G1649,Gh_A10G0350,Gh_D04G1503,Gh_D09G0682,Gh_A06G1405,Gh_D11G2523,Gh_A07G1285,Gh_A09G0181,Gh_A01G1666,Gh_D11G3107,Gh_D10G2378,Gh_D02G0127,Gh_A13G0957,Gh_A09G1189,Gh_A05G3075,Gh_A11G1659,Gh_A11G2608,Gh_A05G3343,Gh_D09G0431,Gh_A09G1432,Gh_D05G1982,Gh_D10G0594,Gh_A13G0427,Gh_D10G2374,Gh_…
GO:0032549	ribonucleoside binding	molecular_function	0.0025625	0.54697	119	607	7330	49285	Gh_D02G1540,Gh_A12G0422,Gh_A05G0854,Gh_A09G1331,Gh_D02G0093,Gh_D06G0081,Gh_A10G0063,Gh_D09G0682,Gh_D04G1503,Gh_A10G0350,Gh_A07G1649,Gh_A06G0292,Gh_D03G0507,Gh_D11G3107,Gh_A01G1666,Gh_A09G0181,Gh_A07G1285,Gh_D11G2523,Gh_A06G1405,Gh_A11G2608,Gh_A05G3343,Gh_A11G1659,Gh_A05G3075,Gh_A09G1189,Gh_A13G0957,Gh_D02G0127,Gh_D10G2378,Gh_D10G2374,Gh_A13G0427,Gh_D10G0594,Gh_D05G1982,Gh_A09G1432,Gh_D09G0431,Gh_…
GO:0032550	purine ribonucleoside binding	molecular_function	0.0025625	0.54697	119	607	7330	49285	Gh_A02G0796,Gh_A11G0034,Gh_A04G0991,Gh_D02G0202,Gh_D04G0799,Gh_D10G1255,Gh_A05G2333,Gh_D10G0669,Gh_A02G0724,Gh_D05G3582,Gh_A07G1074,Gh_A02G0098,Gh_D06G1590,Gh_D11G3113,Gh_A11G2507,Gh_D02G0201,Gh_A08G1989,Gh_D05G3569,Gh_D10G2370,Gh_A02G0075,Gh_A08G0998,Gh_A05G2479,Gh_D07G1856,Gh_A11G0099,Gh_D10G2348,Gh_D10G0725,Gh_D05G2131,Gh_A13G1253,Gh_A02G0630,Gh_A11G2680,Gh_D05G3546,Gh_A08G0828,Gh_D05G2864,Gh_…
GO:0032555	purine ribonucleotide binding	molecular_function	0.0025877	0.54697	119	607	7333	49285	Gh_A13G1692,Gh_D01G2202,Gh_D10G2373,Gh_D03G1115,Gh_D10G0635,Gh_A06G1108,Gh_A06G0654,Gh_D10G2422,Gh_A06G0079,Gh_A08G0273,Gh_A05G0682,Gh_D01G1825,Gh_A08G1182,Gh_D04G0013,Gh_A08G0974,Gh_D01G1689,Gh_A11G0364,Gh_D09G2380,Gh_A11G1559,Gh_D04G1763,Gh_D01G0362,Gh_A13G0911,Gh_A13G0280,Gh_D05G2851,Gh_D06G1293,Gh_D01G1282,Gh_D11G2600,Gh_A01G0343,Gh_D05G3557,Gh_D05G3546,Gh_A08G0828,Gh_D05G2864,Gh_D10G2348,Gh_…
GO:0001882	nucleoside binding	molecular_function	0.0026607	0.54697	119	607	7338	49285	Gh_A06G0292,Gh_D03G0507,Gh_A10G0350,Gh_A07G1649,Gh_D04G1503,Gh_D09G0682,Gh_A10G0063,Gh_D06G0081,Gh_A09G1331,Gh_D02G0093,Gh_A05G0854,Gh_D02G1540,Gh_A12G0422,Gh_D10G2378,Gh_A13G0957,Gh_D02G0127,Gh_A05G3075,Gh_A09G1189,Gh_A11G2608,Gh_A05G3343,Gh_A11G1659,Gh_D11G2523,Gh_A06G1405,Gh_A09G0181,Gh_A07G1285,Gh_A01G1666,Gh_D11G3107,Gh_A06G1633,Gh_A08G0997,Gh_D01G1691,Gh_D06G1350,Gh_D12G1543,Gh_A06G1337,Gh_…
GO:0017076	purine nucleotide binding	molecular_function	0.002699	0.54697	120	607	7422	49285	Gh_A08G0997,Gh_D01G1691,Gh_A06G1633,Gh_D12G1543,Gh_A06G1337,Gh_D12G2062,Gh_D06G1350,Gh_A09G1432,Gh_D09G0431,Gh_A13G0427,Gh_D10G2374,Gh_D10G0594,Gh_D05G1982,Gh_A01G0745,Gh_D10G0193,Gh_D11G1086,Gh_A06G1628,Gh_D10G2432,Gh_A04G0183,Gh_A08G2059,Gh_D01G1761,Gh_A01G1446,Gh_D07G1399,Gh_A09G0233,Gh_A11G2506,Gh_D09G1195,Gh_D06G1266,Gh_D02G0551,Gh_A05G2033,Gh_A08G1584,Gh_A10G0350,Gh_A07G1649,Gh_A06G0292,Gh_…
GO:0051082	unfolded protein binding	molecular_function	0.0027765	0.54697	10	607	329	49285	Gh_A11G2767,Gh_D07G1399,Gh_A07G1285,Gh_D01G0176,Gh_D02G0095,Gh_D12G2019,Gh_A08G0998,Gh_A05G1251,Gh_A08G0997,Gh_D05G3574
GO:0070011	peptidase activity, acting on L-amino acid peptides	molecular_function	0.0032086	0.58863	34	607	1807	49285	Gh_D06G1293,Gh_A04G0045,Gh_A13G0975,Gh_D05G3308,Gh_A13G0980,Gh_D02G0728,Gh_D02G0127,Gh_D09G2380,Gh_D13G1742,Gh_D07G1515,Gh_D13G2287,Gh_D12G0210,Gh_D07G0553,Gh_A07G1285,Gh_D03G1115,Gh_A04G0172,Gh_D10G0118,Gh_D11G2264,Gh_D11G0096,Gh_D04G0388,Gh_D06G0158,Gh_D10G1396,Gh_A13G0870,Gh_D05G0233,Gh_A05G0037,Gh_A06G1085,Gh_A02G0105,Gh_A08G1554,Gh_A13G0875,Gh_D07G1399,Gh_D05G3578,Gh_D04G0346,Gh_A03G0408,Gh_…
GO:0032553	ribonucleotide binding	molecular_function	0.0032478	0.58863	119	607	7392	49285	Gh_A13G0911,Gh_D06G1293,Gh_A13G0280,Gh_D05G2851,Gh_D05G3557,Gh_D11G2600,Gh_D01G1282,Gh_A01G0343,Gh_A11G1559,Gh_D04G1763,Gh_D01G0362,Gh_A08G0273,Gh_A06G0079,Gh_D01G1825,Gh_A08G1182,Gh_A05G0682,Gh_A08G0974,Gh_D01G1689,Gh_A11G0364,Gh_D04G0013,Gh_D09G2380,Gh_D01G2202,Gh_A13G1692,Gh_D10G2373,Gh_D10G0635,Gh_D03G1115,Gh_A06G1108,Gh_A06G0654,Gh_D10G2422,Gh_A04G0991,Gh_D02G0202,Gh_A02G0796,Gh_A11G0034,Gh_…
GO:0045156	electron transporter, transferring electrons within the cyclic electron transport pathway of photosynthesis activity	molecular_function	0.0035573	0.61993	3	607	28	49285	Gh_D08G1214,Gh_D08G1215,Gh_A08G0906
GO:0030259	lipid glycosylation	biological_process	0.0040047	0.67205	4	607	58	49285	Gh_D02G0226,Gh_D06G2157,Gh_D05G0315,Gh_D01G0440
GO:0009968	negative regulation of signal transduction	biological_process	0.0051675	0.77043	2	607	11	49285	Gh_D05G3574,Gh_D05G3573
GO:0010648	negative regulation of cell communication	biological_process	0.0051675	0.77043	2	607	11	49285	Gh_D05G3574,Gh_D05G3573
GO:0023057	negative regulation of signaling	biological_process	0.0051675	0.77043	2	607	11	49285	Gh_D05G3574,Gh_D05G3573
GO:0006508	proteolysis	biological_process	0.0055195	0.77043	30	607	1596	49285	Gh_D10G0118,Gh_D12G0211,Gh_D11G2264,Gh_D04G0346,Gh_D02G0936,Gh_A04G0172,Gh_D02G0095,Gh_A04G1072,Gh_D12G0210,Gh_D07G0553,Gh_A13G0875,Gh_D07G1515,Gh_D13G1742,Gh_D02G0127,Gh_A08G1554,Gh_D09G2380,Gh_A02G0105,Gh_D05G0233,Gh_A13G0980,Gh_A05G0037,Gh_D02G0728,Gh_A06G1085,Gh_A13G0870,Gh_D05G3308,Gh_D10G1396,Gh_A13G0975,Gh_A10G1677,Gh_A04G0045,Gh_D06G0158,Gh_D08G1041
GO:0016413	O-acetyltransferase activity	molecular_function	0.0055206	0.77043	3	607	34	49285	Gh_A02G1509,Gh_A06G0171,Gh_A10G2155
GO:0046983	protein dimerization activity	molecular_function	0.0056112	0.77043	23	607	1216	49285	Gh_D02G0127,Gh_A01G0654,Gh_A10G1164,Gh_D11G1651,Gh_D05G2531,Gh_D01G1634,Gh_A05G3492,Gh_A01G1503,Gh_D02G0233,Gh_D10G0600,Gh_D04G1201,Gh_A09G0742,Gh_D11G2264,Gh_D05G2959,Gh_D11G1036,Gh_A08G1636,Gh_D01G2140,Gh_D13G1122,Gh_D02G0728,Gh_D01G1472,Gh_A11G2009,Gh_A02G0105,Gh_A11G2711
GO:0016651	oxidoreductase activity, acting on NAD(P)H	molecular_function	0.005838	0.77799	11	607	395	49285	Gh_A10G1957,Gh_A10G1807,Gh_D02G0162,Gh_D02G0176,Gh_D02G0325,Gh_D02G0321,Gh_D02G0175,Gh_D02G0292,Gh_D07G0463,Gh_A10G0788,Gh_D12G1444
GO:0016705	oxidoreductase activity, acting on paired donors, with incorporation or reduction of molecular oxygen	molecular_function	0.0070513	0.9068	21	607	1019	49285	Gh_D06G0101,Gh_D12G2485,Gh_A06G0198,Gh_D13G0613,Gh_A02G1509,Gh_D07G1584,Gh_A07G1867,Gh_A08G1431,Gh_D10G2001,Gh_A07G0908,Gh_A06G0122,Gh_A06G0119,Gh_D13G0612,Gh_D03G0235,Gh_D05G2852,Gh_A09G0278,Gh_D01G0496,Gh_D07G0910,Gh_A06G0117,Gh_D06G0104,Gh_A01G0480
GO:0015276	ligand-gated ion channel activity	molecular_function	0.0074049	0.9068	6	607	145	49285	Gh_D07G1983,Gh_D07G1399,Gh_A07G1285,Gh_A07G0823,Gh_D12G0296,Gh_A12G0111
GO:0022834	ligand-gated channel activity	molecular_function	0.0074049	0.9068	6	607	145	49285	Gh_D07G1983,Gh_D07G1399,Gh_A07G1285,Gh_A07G0823,Gh_A12G0111,Gh_D12G0296
GO:1901363	heterocyclic compound binding	molecular_function	0.0088454	1	218	607	16237	49285	Gh_D10G2378,Gh_D05G2531,Gh_A11G2608,Gh_A09G0278,Gh_A08G0366,Gh_D07G2294,Gh_A04G1131,Gh_A06G1405,Gh_D11G2523,Gh_D11G3107,Gh_A01G1666,Gh_A01G0480,Gh_A07G1649,Gh_A02G1504,Gh_A06G0292,Gh_D09G0682,Gh_D04G1503,Gh_A07G0568,Gh_D12G1417,Gh_D04G0914,Gh_D02G0093,Gh_D10G2001,Gh_D06G0081,Gh_A08G0957,Gh_A10G0063,Gh_A12G0422,Gh_D05G2673,Gh_D02G1540,Gh_A05G0854,Gh_D12G1377,Gh_D05G3248,Gh_A06G1628,Gh_D11G1086,Gh_…
GO:0097159	organic cyclic compound binding	molecular_function	0.0088685	1	218	607	16238	49285	Gh_A10G1807,Gh_D02G0202,Gh_D13G0613,Gh_A06G0198,Gh_A10G1133,Gh_A07G1074,Gh_D07G1998,Gh_D07G1455,Gh_D11G3113,Gh_D06G0289,Gh_D06G1590,Gh_A11G2009,Gh_A05G2333,Gh_D04G0799,Gh_D10G0621,Gh_D08G2092,Gh_A02G0724,Gh_D01G1445,Gh_D07G1856,Gh_A05G2479,Gh_A06G0122,Gh_A08G1989,Gh_A01G0654,Gh_A02G0075,Gh_A01G0402,Gh_D06G0104,Gh_A09G0742,Gh_A01G1105,Gh_A08G0828,Gh_D05G2864,Gh_A11G2125,Gh_D10G2348,Gh_D05G2131,Gh_…
GO:2000574	regulation of microtubule motor activity	biological_process	0.0095544	1	1	607	1	49285	Gh_D11G2578
GO:2000575	negative regulation of microtubule motor activity	biological_process	0.0095544	1	1	607	1	49285	Gh_D11G2578
GO:0004523	ribonuclease H activity	molecular_function	0.01081	1	3	607	45	49285	Gh_D13G1870,Gh_D03G0712,Gh_D01G1456
GO:0008537	proteasome activator complex	cellular_component	0.012251	1	2	607	12	49285	Gh_D05G2482,Gh_A06G0292
GO:0022624	proteasome accessory complex	cellular_component	0.012251	1	2	607	12	49285	Gh_A06G0292,Gh_D05G2482
GO:0000166	nucleotide binding	molecular_function	0.01296	1	128	607	8455	49285	Gh_D11G2523,Gh_A06G1405,Gh_D07G2294,Gh_A01G1666,Gh_D11G3107,Gh_D10G2378,Gh_A11G2608,Gh_D06G0081,Gh_A10G0063,Gh_D02G0093,Gh_A05G0854,Gh_D02G1540,Gh_A12G0422,Gh_A06G0292,Gh_A07G1649,Gh_D04G1503,Gh_D09G0682,Gh_D07G1399,Gh_D01G1761,Gh_D02G0551,Gh_A05G2033,Gh_A11G2506,Gh_A09G0233,Gh_D11G0918,Gh_D11G1086,Gh_A06G1628,Gh_D09G0431,Gh_D06G1357,Gh_D10G0594,Gh_D05G1982,Gh_A06G1337,Gh_D03G1115,Gh_A06G0654,Gh_…
GO:1901265	nucleoside phosphate binding	molecular_function	0.01296	1	128	607	8455	49285	Gh_A11G0099,Gh_D10G2370,Gh_A08G0998,Gh_D02G0201,Gh_D05G3569,Gh_D05G3546,Gh_D10G0725,Gh_A13G1253,Gh_A11G2680,Gh_A04G0991,Gh_A11G0034,Gh_A02G0796,Gh_A02G0098,Gh_A11G2507,Gh_D05G3582,Gh_D10G1255,Gh_D10G0669,Gh_A08G1182,Gh_D01G1825,Gh_A05G0682,Gh_A08G0273,Gh_A11G0364,Gh_D04G0013,Gh_A13G1692,Gh_A06G1108,Gh_D10G0635,Gh_D11G2600,Gh_D01G1282,Gh_D06G1293,Gh_A13G0280,Gh_D05G2851,Gh_D04G1763,Gh_A11G1559,Gh_…
GO:0004190	aspartic-type endopeptidase activity	molecular_function	0.013025	1	10	607	399	49285	Gh_D07G1399,Gh_A07G1285,Gh_A13G0875,Gh_A05G0037,Gh_A13G0980,Gh_D10G0118,Gh_D11G0096,Gh_D13G2287,Gh_A13G0870,Gh_A13G0975
GO:0070001	aspartic-type peptidase activity	molecular_function	0.013025	1	10	607	399	49285	Gh_A13G0870,Gh_D13G2287,Gh_A13G0975,Gh_D11G0096,Gh_D10G0118,Gh_D07G1399,Gh_A05G0037,Gh_A13G0980,Gh_A13G0875,Gh_A07G1285
GO:0043168	anion binding	molecular_function	0.013055	1	128	607	8480	49285	Gh_A09G1331,Gh_D03G0507,Gh_A10G0350,Gh_A07G1285,Gh_A09G0181,Gh_D12G0237,Gh_A13G0957,Gh_D02G0127,Gh_A09G1189,Gh_A05G3075,Gh_A11G1659,Gh_A05G3343,Gh_A09G1432,Gh_D10G2374,Gh_A13G0427,Gh_A06G1633,Gh_D01G1691,Gh_A08G0997,Gh_D06G1350,Gh_D12G2062,Gh_D12G1543,Gh_A01G1446,Gh_A08G2059,Gh_A08G1584,Gh_D06G1266,Gh_D09G1195,Gh_D10G0193,Gh_A01G0745,Gh_A04G0183,Gh_D10G2432,Gh_D04G0941,Gh_D01G0362,Gh_A11G1559,Gh_…
GO:0004026	alcohol O-acetyltransferase activity	molecular_function	0.013077	1	2	607	16	49285	Gh_A10G2155,Gh_A06G0171
GO:0034318	alcohol O-acyltransferase activity	molecular_function	0.013077	1	2	607	16	49285	Gh_A06G0171,Gh_A10G2155
GO:0004970	ionotropic glutamate receptor activity	molecular_function	0.013226	1	4	607	72	49285	Gh_A12G0111,Gh_D12G0296,Gh_A07G0823,Gh_D07G1983
GO:0008066	glutamate receptor activity	molecular_function	0.013226	1	4	607	72	49285	Gh_D07G1983,Gh_A07G0823,Gh_A12G0111,Gh_D12G0296
GO:0051205	protein insertion into membrane	biological_process	0.013559	1	3	607	49	49285	Gh_A05G1251,Gh_D01G0352,Gh_A11G0228
GO:0051668	localization within membrane	biological_process	0.013559	1	3	607	49	49285	Gh_A05G1251,Gh_D01G0352,Gh_A11G0228
GO:0016667	oxidoreductase activity, acting on a sulfur group of donors	molecular_function	0.015391	1	10	607	437	49285	Gh_D12G1444,Gh_D02G0292,Gh_D02G0175,Gh_D02G0321,Gh_D02G0176,Gh_D02G0325,Gh_D02G0162,Gh_D01G1491,Gh_D09G0184,Gh_A10G1957
GO:0005234	extracellular-glutamate-gated ion channel activity	molecular_function	0.016127	1	3	607	36	49285	Gh_D07G1983,Gh_A12G0111,Gh_A07G0823
GO:0009295	nucleoid	cellular_component	0.016198	1	2	607	16	49285	Gh_D01G1689,Gh_D01G1691
GO:0048585	negative regulation of response to stimulus	biological_process	0.016536	1	2	607	19	49285	Gh_D05G3574,Gh_D05G3573
GO:0045048	protein insertion into ER membrane	biological_process	0.016586	1	2	607	22	49285	Gh_D01G0352,Gh_A05G1251
GO:0071816	tail-anchored membrane protein insertion into ER membrane	biological_process	0.016586	1	2	607	22	49285	Gh_A05G1251,Gh_D01G0352
GO:0003674	molecular_function	molecular_function	0.01678	1	503	607	43482	49285	Gh_A06G1633,Gh_D05G0541,Gh_D01G1691,Gh_A09G1186,Gh_D05G0315,Gh_D10G0267,Gh_D06G0101,Gh_A06G0171,Gh_A10G0913,Gh_D06G1350,Gh_D12G2062,Gh_D13G1850,Gh_A02G0308,Gh_D06G0162,Gh_A08G1431,Gh_A07G0908,Gh_A07G1867,Gh_D05G0233,Gh_A05G0037,Gh_D12G1950,Gh_D10G2374,Gh_D01G1415,Gh_D02G0424,Gh_D10G0193,Gh_A06G0259,Gh_D06G0151,Gh_A04G0183,Gh_D02G0277,Gh_A03G1207,Gh_D02G0233,Gh_A03G0149,Gh_A05G0342,Gh_A01G1834,Gh_…
GO:0009341	beta-galactosidase complex	cellular_component	0.01687	1	4	607	71	49285	Gh_D13G2362,Gh_A13G1677,Gh_D01G1634,Gh_A13G1620
GO:0036094	small molecule binding	molecular_function	0.017279	1	128	607	8543	49285	Gh_D01G1691,Gh_A08G0997,Gh_A06G1633,Gh_D12G2062,Gh_D12G1543,Gh_D06G1350,Gh_A09G1432,Gh_A13G0427,Gh_D10G2374,Gh_A08G0413,Gh_D10G0193,Gh_D06G0151,Gh_A01G0745,Gh_D10G2432,Gh_A04G0183,Gh_A01G1446,Gh_A08G2059,Gh_D09G1195,Gh_A08G1584,Gh_D06G1266,Gh_A10G0350,Gh_D03G0507,Gh_A09G1331,Gh_D02G0127,Gh_A13G0957,Gh_A11G1659,Gh_A05G3343,Gh_A09G1189,Gh_A05G3075,Gh_A07G1285,Gh_A09G0181,Gh_A02G0796,Gh_A11G0034,Gh_…
GO:0005230	extracellular ligand-gated ion channel activity	molecular_function	0.017465	1	4	607	77	49285	Gh_D07G1983,Gh_A07G0823,Gh_D12G0296,Gh_A12G0111
GO:0000746	conjugation	biological_process	0.018357	1	3	607	47	49285	Gh_A13G0427,Gh_D02G1540,Gh_D01G0074
GO:0005231	excitatory extracellular ligand-gated ion channel activity	molecular_function	0.019992	1	3	607	39	49285	Gh_D07G1983,Gh_A07G0823,Gh_A12G0111
GO:0005524	ATP binding	molecular_function	0.021354	1	104	607	6700	49285	Gh_D05G1982,Gh_D10G2374,Gh_A13G0427,Gh_A09G1432,Gh_D06G1350,Gh_D12G1543,Gh_D12G2062,Gh_A06G1633,Gh_A08G0997,Gh_D01G1691,Gh_D02G0551,Gh_D06G1266,Gh_A05G2033,Gh_A08G1584,Gh_A09G0233,Gh_A11G2506,Gh_D09G1195,Gh_D07G1399,Gh_A08G2059,Gh_A01G1446,Gh_D01G1761,Gh_A04G0183,Gh_D10G2432,Gh_D11G1086,Gh_D10G0193,Gh_A01G0745,Gh_A05G0854,Gh_D02G1540,Gh_A12G0422,Gh_A10G0063,Gh_A09G1331,Gh_D04G1503,Gh_D09G0682,Gh_…
GO:0031411	gas vesicle	cellular_component	0.021541	1	2	607	21	49285	Gh_D02G0325,Gh_D02G0292
GO:0009712	catechol-containing compound metabolic process	biological_process	0.021735	1	1	607	2	49285	Gh_A13G0068
GO:0018576	catechol 1,2-dioxygenase activity	molecular_function	0.021735	1	1	607	2	49285	Gh_A13G0068
GO:0019114	catechol dioxygenase activity	molecular_function	0.021735	1	1	607	2	49285	Gh_A13G0068
GO:0004336	galactosylceramidase activity	molecular_function	0.022139	1	1	607	2	49285	Gh_D10G0635
GO:0006677	glycosylceramide metabolic process	biological_process	0.022139	1	1	607	2	49285	Gh_D10G0635
GO:0006681	galactosylceramide metabolic process	biological_process	0.022139	1	1	607	2	49285	Gh_D10G0635
GO:0006683	galactosylceramide catabolic process	biological_process	0.022139	1	1	607	2	49285	Gh_D10G0635
GO:0006687	glycosphingolipid metabolic process	biological_process	0.022139	1	1	607	2	49285	Gh_D10G0635
GO:0019374	galactolipid metabolic process	biological_process	0.022139	1	1	607	2	49285	Gh_D10G0635
GO:0019376	galactolipid catabolic process	biological_process	0.022139	1	1	607	2	49285	Gh_D10G0635
GO:0019377	glycolipid catabolic process	biological_process	0.022139	1	1	607	2	49285	Gh_D10G0635
GO:0030149	sphingolipid catabolic process	biological_process	0.022139	1	1	607	2	49285	Gh_D10G0635
GO:0046466	membrane lipid catabolic process	biological_process	0.022139	1	1	607	2	49285	Gh_D10G0635
GO:0046477	glycosylceramide catabolic process	biological_process	0.022139	1	1	607	2	49285	Gh_D10G0635
GO:0046479	glycosphingolipid catabolic process	biological_process	0.022139	1	1	607	2	49285	Gh_D10G0635
GO:0046514	ceramide catabolic process	biological_process	0.022139	1	1	607	2	49285	Gh_D10G0635
GO:0004565	beta-galactosidase activity	molecular_function	0.023238	1	4	607	79	49285	Gh_D13G2362,Gh_A13G1620,Gh_D01G1634,Gh_A13G1677
GO:0030261	chromosome condensation	biological_process	0.023648	1	2	607	18	49285	Gh_D01G1691,Gh_D01G1689
GO:0009292	genetic transfer	biological_process	0.024342	1	2	607	19	49285	Gh_D07G1856,Gh_D02G1540
GO:0019684	photosynthesis, light reaction	biological_process	0.025939	1	4	607	108	49285	Gh_D08G1214,Gh_D07G1455,Gh_A08G0906,Gh_D08G1215
GO:0005515	protein binding	molecular_function	0.027641	1	174	607	12758	49285	Gh_D05G3625,Gh_A08G1182,Gh_D05G3574,Gh_D02G0281,Gh_A10G1130,Gh_A08G0273,Gh_A10G1164,Gh_D01G1915,Gh_A11G0364,Gh_A11G1401,Gh_A01G0666,Gh_D10G0600,Gh_D02G0280,Gh_A09G0131,Gh_A01G1503,Gh_D01G1624,Gh_A02G0212,Gh_D11G1036,Gh_D11G0653,Gh_D05G2959,Gh_D09G0891,Gh_D11G0908,Gh_D08G1486,Gh_D05G0749,Gh_D07G1124,Gh_A13G0188,Gh_A05G3492,Gh_A08G0998,Gh_A07G0314,Gh_D10G2370,Gh_A05G3360,Gh_A09G1308,Gh_D05G3569,Gh_…
GO:0031412	gas vesicle organization	biological_process	0.028068	1	2	607	24	49285	Gh_D02G0325,Gh_D02G0292
GO:0016625	oxidoreductase activity, acting on the aldehyde or oxo group of donors, iron-sulfur protein as acceptor	molecular_function	0.028812	1	1	607	3	49285	Gh_A05G2174
GO:0010273	detoxification of copper ion	biological_process	0.030197	1	1	607	2	49285	Gh_D12G1417
GO:0046686	response to cadmium ion	biological_process	0.030197	1	1	607	2	49285	Gh_D12G1417
GO:0071585	detoxification of cadmium ion	biological_process	0.030197	1	1	607	2	49285	Gh_D12G1417
GO:0008565	protein transporter activity	molecular_function	0.033001	1	5	607	167	49285	Gh_A10G1164,Gh_D08G1486,Gh_D07G1399,Gh_D12G0237,Gh_A01G0640
GO:0016747	transferase activity, transferring acyl groups other than amino-acyl groups	molecular_function	0.034302	1	14	607	728	49285	Gh_A02G1509,Gh_A13G0859,Gh_A08G1432,Gh_A06G0171,Gh_A02G0321,Gh_A06G0167,Gh_D05G0541,Gh_A10G2155,Gh_D07G1998,Gh_D11G1228,Gh_A05G0342,Gh_D09G0001,Gh_D11G0270,Gh_D06G0162
GO:0004175	endopeptidase activity	molecular_function	0.034387	1	22	607	1260	49285	Gh_A08G1554,Gh_D09G2380,Gh_D07G1515,Gh_D13G2287,Gh_D07G1399,Gh_D05G3578,Gh_D12G0210,Gh_A13G0875,Gh_A07G1285,Gh_D10G0118,Gh_D12G0211,Gh_D04G0346,Gh_D06G1293,Gh_D06G0158,Gh_D11G0096,Gh_A13G0870,Gh_D10G1396,Gh_A13G0975,Gh_D05G0233,Gh_A05G0037,Gh_A13G0980,Gh_A06G1085
GO:0019835	cytolysis	biological_process	0.035831	1	2	607	27	49285	Gh_D03G1608,Gh_D01G0214
GO:0035639	purine ribonucleoside triphosphate binding	molecular_function	0.03588	1	108	607	7214	49285	Gh_A09G1432,Gh_D09G0431,Gh_D05G1982,Gh_D10G2374,Gh_A13G0427,Gh_A06G1633,Gh_A08G0997,Gh_D01G1691,Gh_D06G1350,Gh_D12G1543,Gh_A06G1337,Gh_D12G2062,Gh_D07G1399,Gh_A08G2059,Gh_D01G1761,Gh_A01G1446,Gh_D02G0551,Gh_D06G1266,Gh_A08G1584,Gh_A05G2033,Gh_A09G0233,Gh_A11G2506,Gh_D09G1195,Gh_D11G1086,Gh_D10G0193,Gh_A01G0745,Gh_A04G0183,Gh_D10G2432,Gh_A10G0063,Gh_A09G1331,Gh_A05G0854,Gh_D02G1540,Gh_A12G0422,Gh_…
GO:0031423	hexon binding	molecular_function	0.036047	1	1	607	3	49285	Gh_A05G1900
GO:0050750	low-density lipoprotein particle receptor binding	molecular_function	0.036557	1	1	607	4	49285	Gh_A07G1047
GO:0070325	lipoprotein particle receptor binding	molecular_function	0.036557	1	1	607	4	49285	Gh_A07G1047
GO:0022836	gated channel activity	molecular_function	0.036871	1	7	607	260	49285	Gh_D07G1983,Gh_D07G1399,Gh_A07G0823,Gh_A12G0008,Gh_A07G1285,Gh_A12G0111,Gh_D12G0296
GO:0022839	ion gated channel activity	molecular_function	0.036871	1	7	607	260	49285	Gh_D07G1983,Gh_D07G1399,Gh_A12G0008,Gh_A07G0823,Gh_A07G1285,Gh_D12G0296,Gh_A12G0111
GO:0003870	5-aminolevulinate synthase activity	molecular_function	0.03755	1	1	607	3	49285	Gh_D11G1228
GO:0016044	cellular membrane organization	biological_process	0.037776	1	6	607	217	49285	Gh_A06G0883,Gh_D01G0352,Gh_A11G0228,Gh_A05G3492,Gh_A05G1251,Gh_D12G2019
GO:0048523	negative regulation of cellular process	biological_process	0.037848	1	7	607	277	49285	Gh_D05G3574,Gh_A04G0186,Gh_D11G3107,Gh_D05G3573,Gh_D05G3557,Gh_D06G2157,Gh_A05G1251
GO:0090527	actin filament reorganization	biological_process	0.038183	1	1	607	3	49285	Gh_D02G0325
GO:0007591	molting cycle, chitin-based cuticle	biological_process	0.038197	1	1	607	3	49285	Gh_D02G0094
GO:0008255	ecdysis-triggering hormone activity	molecular_function	0.038197	1	1	607	3	49285	Gh_D02G0094
GO:0018990	ecdysis, chitin-based cuticle	biological_process	0.038197	1	1	607	3	49285	Gh_D02G0094
GO:0022404	molting cycle process	biological_process	0.038197	1	1	607	3	49285	Gh_D02G0094
GO:0042303	molting cycle	biological_process	0.038197	1	1	607	3	49285	Gh_D02G0094
GO:0008509	anion transmembrane transporter activity	molecular_function	0.038812	1	7	607	263	49285	Gh_A13G1677,Gh_A08G0900,Gh_A10G0598,Gh_D12G0460,Gh_A12G0008,Gh_A01G0102,Gh_A05G0155
GO:0015925	galactosidase activity	molecular_function	0.040051	1	4	607	96	49285	Gh_D13G2362,Gh_D01G1634,Gh_A13G1677,Gh_A13G1620
GO:0046688	response to copper ion	biological_process	0.040141	1	1	607	3	49285	Gh_D12G1417
GO:0008990	rRNA (guanine-N2-)-methyltransferase activity	molecular_function	0.042155	1	1	607	3	49285	Gh_A08G1399
GO:0016435	rRNA (guanine) methyltransferase activity	molecular_function	0.042155	1	1	607	3	49285	Gh_A08G1399
GO:0046834	lipid phosphorylation	biological_process	0.042463	1	2	607	32	49285	Gh_D10G0193,Gh_A07G1558
GO:0046854	phosphatidylinositol phosphorylation	biological_process	0.042463	1	2	607	32	49285	Gh_A07G1558,Gh_D10G0193
GO:0005887	integral to plasma membrane	cellular_component	0.043758	1	5	607	170	49285	Gh_D09G0682,Gh_D10G2373,Gh_A05G2033,Gh_D10G2370,Gh_D06G0606
GO:0017153	sodium:dicarboxylate symporter activity	molecular_function	0.044866	1	1	607	4	49285	Gh_A13G1677
GO:0031226	intrinsic to plasma membrane	cellular_component	0.046129	1	5	607	171	49285	Gh_D10G2373,Gh_D09G0682,Gh_A05G2033,Gh_D06G0606,Gh_D10G2370
GO:0009399	nitrogen fixation	biological_process	0.046632	1	1	607	4	49285	Gh_D12G1421
GO:0048472	threonine-phosphate decarboxylase activity	molecular_function	0.048199	1	1	607	5	49285	Gh_D01G0074
GO:0030674	protein binding, bridging	molecular_function	0.048369	1	5	607	178	49285	Gh_D01G1307,Gh_D08G1486,Gh_D11G1665,Gh_A07G0314,Gh_D08G2528
GO:0060090	binding, bridging	molecular_function	0.048369	1	5	607	178	49285	Gh_D08G2528,Gh_A07G0314,Gh_D08G1486,Gh_D11G1665,Gh_D01G1307
GO:0042302	structural constituent of cuticle	molecular_function	0.049545	1	2	607	31	49285	Gh_A01G0745,Gh_D01G1624
GO:0031532	actin cytoskeleton reorganization	biological_process	0.051533	1	1	607	4	49285	Gh_D02G0325
GO:0004180	carboxypeptidase activity	molecular_function	0.052156	1	4	607	126	49285	Gh_A04G0045,Gh_A04G0172,Gh_D13G1742,Gh_D05G3308
GO:0008811	chloramphenicol O-acetyltransferase activity	molecular_function	0.054197	1	1	607	5	49285	Gh_A02G1509
GO:0006820	anion transport	biological_process	0.055511	1	10	607	478	49285	Gh_A01G0102,Gh_A05G0155,Gh_A13G1677,Gh_D13G1350,Gh_A10G0598,Gh_D07G1111,Gh_A08G0900,Gh_A12G0008,Gh_D12G0460,Gh_D08G1486
GO:0015296	anion:cation symporter activity	molecular_function	0.055672	1	1	607	5	49285	Gh_A13G1677
GO:0010921	regulation of phosphatase activity	biological_process	0.056059	1	1	607	6	49285	Gh_A08G0890
GO:0043666	regulation of phosphoprotein phosphatase activity	biological_process	0.056059	1	1	607	6	49285	Gh_A08G0890
GO:0044242	cellular lipid catabolic process	biological_process	0.056077	1	2	607	30	49285	Gh_D10G0635,Gh_A07G1965
GO:0043768	S-ribosylhomocysteine lyase activity	molecular_function	0.056951	1	1	607	5	49285	Gh_D01G1634
GO:0001871	pattern binding	molecular_function	0.058485	1	6	607	215	49285	Gh_D02G0202,Gh_A05G2033,Gh_A02G0724,Gh_D04G0013,Gh_D01G0362,Gh_D02G0201
GO:0030247	polysaccharide binding	molecular_function	0.058485	1	6	607	215	49285	Gh_D04G0013,Gh_D01G0362,Gh_D02G0201,Gh_A02G0724,Gh_A05G2033,Gh_D02G0202
GO:0015103	inorganic anion transmembrane transporter activity	molecular_function	0.059404	1	4	607	120	49285	Gh_A12G0008,Gh_A05G0155,Gh_A01G0102,Gh_A08G0900
GO:0004470	malic enzyme activity	molecular_function	0.060079	1	2	607	37	49285	Gh_D06G1357,Gh_D11G0918
GO:0004471	malate dehydrogenase (decarboxylating) activity	molecular_function	0.060079	1	2	607	37	49285	Gh_D06G1357,Gh_D11G0918
GO:0000302	response to reactive oxygen species	biological_process	0.061171	1	1	607	6	49285	Gh_D09G0225
GO:1901031	regulation of response to reactive oxygen species	biological_process	0.061171	1	1	607	6	49285	Gh_D09G0225
GO:0008374	O-acyltransferase activity	molecular_function	0.061684	1	4	607	135	49285	Gh_A02G1509,Gh_A06G0171,Gh_A05G0342,Gh_A10G2155
GO:0016615	malate dehydrogenase activity	molecular_function	0.062309	1	2	607	38	49285	Gh_D11G0918,Gh_D06G1357
GO:0006904	vesicle docking involved in exocytosis	biological_process	0.062942	1	3	607	68	49285	Gh_D05G3627,Gh_D11G0799,Gh_D08G1486
GO:0019956	chemokine binding	molecular_function	0.063393	1	1	607	5	49285	Gh_A07G0373
GO:0015098	molybdate ion transmembrane transporter activity	molecular_function	0.06456	1	2	607	39	49285	Gh_A08G0900,Gh_A01G0102
GO:0015689	molybdate ion transport	biological_process	0.06456	1	2	607	39	49285	Gh_A08G0900,Gh_A01G0102
GO:0044463	cell projection part	cellular_component	0.064576	1	2	607	38	49285	Gh_A04G0186,Gh_D09G0077
GO:0006729	tetrahydrobiopterin biosynthetic process	biological_process	0.06524	1	1	607	7	49285	Gh_A09G0742
GO:0008124	4-alpha-hydroxytetrahydrobiopterin dehydratase activity	molecular_function	0.06524	1	1	607	7	49285	Gh_A09G0742
GO:0046146	tetrahydrobiopterin metabolic process	biological_process	0.06524	1	1	607	7	49285	Gh_A09G0742
GO:0042995	cell projection	cellular_component	0.065816	1	5	607	183	49285	Gh_D09G0077,Gh_D10G0725,Gh_A04G0186,Gh_A11G2711,Gh_D05G2531
GO:0005882	intermediate filament	cellular_component	0.066201	1	4	607	123	49285	Gh_A06G1628,Gh_A02G0157,Gh_A11G2711,Gh_A05G3492
GO:0045111	intermediate filament cytoskeleton	cellular_component	0.066201	1	4	607	123	49285	Gh_A02G0157,Gh_A11G2711,Gh_A05G3492,Gh_A06G1628
GO:0033905	xylan endo-1,3-beta-xylosidase activity	molecular_function	0.068232	1	1	607	6	49285	Gh_D07G0713
GO:0018958	phenol-containing compound metabolic process	biological_process	0.06859	1	1	607	6	49285	Gh_A13G0068
GO:0016749	N-succinyltransferase activity	molecular_function	0.068679	1	1	607	6	49285	Gh_D11G1228
GO:0005521	lamin binding	molecular_function	0.069931	1	1	607	6	49285	Gh_D05G3557
GO:0006323	DNA packaging	biological_process	0.070302	1	4	607	136	49285	Gh_D06G0151,Gh_A07G0712,Gh_D01G1691,Gh_D01G1689
GO:0051258	protein polymerization	biological_process	0.07048	1	5	607	196	49285	Gh_D11G1665,Gh_D08G1486,Gh_A07G0314,Gh_D06G2157,Gh_D08G2528
GO:0016050	vesicle organization	biological_process	0.070598	1	2	607	37	49285	Gh_D02G0292,Gh_D02G0325
GO:0030420	establishment of competence for transformation	biological_process	0.071309	1	1	607	5	49285	Gh_D07G1856
GO:0009291	unidirectional conjugation	biological_process	0.073201	1	1	607	6	49285	Gh_D02G1540
GO:0006835	dicarboxylic acid transport	biological_process	0.073832	1	3	607	87	49285	Gh_A13G1677,Gh_D07G1111,Gh_D08G1486
GO:0022406	membrane docking	biological_process	0.075184	1	3	607	74	49285	Gh_D08G1486,Gh_D11G0799,Gh_D05G3627
GO:0048278	vesicle docking	biological_process	0.075184	1	3	607	74	49285	Gh_D11G0799,Gh_D05G3627,Gh_D08G1486
GO:0004609	phosphatidylserine decarboxylase activity	molecular_function	0.076807	1	1	607	6	49285	Gh_A10G1159
GO:0015849	organic acid transport	biological_process	0.078373	1	6	607	259	49285	Gh_D07G1111,Gh_A10G0598,Gh_D13G1350,Gh_A13G1677,Gh_D08G1486,Gh_D12G0460
GO:0046942	carboxylic acid transport	biological_process	0.078373	1	6	607	259	49285	Gh_A10G0598,Gh_D07G1111,Gh_A13G1677,Gh_D13G1350,Gh_D08G1486,Gh_D12G0460
GO:0030541	plasmid partitioning	biological_process	0.080039	1	1	607	6	49285	Gh_A13G1155
GO:0046870	cadmium ion binding	molecular_function	0.081884	1	1	607	7	49285	Gh_D12G1417
GO:0061024	membrane organization	biological_process	0.082974	1	6	607	263	49285	Gh_D12G2019,Gh_A05G1251,Gh_A05G3492,Gh_A11G0228,Gh_D01G0352,Gh_A06G0883
GO:0015711	organic anion transport	biological_process	0.083452	1	6	607	264	49285	Gh_D08G1486,Gh_D12G0460,Gh_A10G0598,Gh_D07G1111,Gh_A13G1677,Gh_D13G1350
GO:1901615	organic hydroxy compound metabolic process	biological_process	0.085318	1	3	607	95	49285	Gh_A06G0171,Gh_A13G0068,Gh_A10G2155
GO:0005577	fibrinogen complex	cellular_component	0.085495	1	4	607	150	49285	Gh_D11G1665,Gh_D08G1486,Gh_A07G0314,Gh_D08G2528
GO:0030168	platelet activation	biological_process	0.085495	1	4	607	150	49285	Gh_D08G1486,Gh_D11G1665,Gh_A07G0314,Gh_D08G2528
GO:0004867	serine-type endopeptidase inhibitor activity	molecular_function	0.086078	1	2	607	45	49285	Gh_D12G1417,Gh_A05G2418
GO:0009611	response to wounding	biological_process	0.086488	1	5	607	205	49285	Gh_D08G2528,Gh_A07G0314,Gh_D11G1665,Gh_A05G2418,Gh_D08G1486
GO:0000723	telomere maintenance	biological_process	0.088326	1	3	607	69	49285	Gh_D10G2422,Gh_A06G1633,Gh_D03G1115
GO:0032200	telomere organization	biological_process	0.088326	1	3	607	69	49285	Gh_D10G2422,Gh_A06G1633,Gh_D03G1115
GO:0060249	anatomical structure homeostasis	biological_process	0.088326	1	3	607	69	49285	Gh_D10G2422,Gh_D03G1115,Gh_A06G1633
GO:0008236	serine-type peptidase activity	molecular_function	0.089484	1	12	607	664	49285	Gh_D07G0553,Gh_D12G0210,Gh_D05G0233,Gh_A06G1085,Gh_D03G1115,Gh_A04G0172,Gh_D12G0211,Gh_D06G0158,Gh_D10G1396,Gh_A04G0045,Gh_D07G1515,Gh_D05G3308
GO:0017171	serine hydrolase activity	molecular_function	0.089484	1	12	607	664	49285	Gh_A06G1085,Gh_D12G0210,Gh_D07G0553,Gh_D05G0233,Gh_D03G1115,Gh_A04G0172,Gh_D12G0211,Gh_D06G0158,Gh_A04G0045,Gh_D10G1396,Gh_D05G3308,Gh_D07G1515
GO:0009896	positive regulation of catabolic process	biological_process	0.093888	1	4	607	166	49285	Gh_D09G1633,Gh_A02G0213,Gh_D01G1472,Gh_A01G1105
GO:0010508	positive regulation of autophagy	biological_process	0.093888	1	4	607	166	49285	Gh_A02G0213,Gh_D01G1472,Gh_D09G1633,Gh_A01G1105
GO:0031331	positive regulation of cellular catabolic process	biological_process	0.093888	1	4	607	166	49285	Gh_A01G1105,Gh_D01G1472,Gh_A02G0213,Gh_D09G1633
GO:0016893	endonuclease activity, active with either ribo- or deoxyribonucleic acids and producing 5'-phosphomonoesters	molecular_function	0.096625	1	5	607	222	49285	Gh_D01G1456,Gh_A06G1405,Gh_D13G1870,Gh_D03G0712,Gh_A04G1178
GO:0005342	organic acid transmembrane transporter activity	molecular_function	0.097047	1	3	607	93	49285	Gh_D12G0460,Gh_A13G1677,Gh_A10G0598
GO:0046943	carboxylic acid transmembrane transporter activity	molecular_function	0.097047	1	3	607	93	49285	Gh_D12G0460,Gh_A13G1677,Gh_A10G0598
GO:0007596	blood coagulation	biological_process	0.098388	1	4	607	157	49285	Gh_D08G2528,Gh_D11G1665,Gh_D08G1486,Gh_A07G0314
GO:1901700	response to oxygen-containing compound	biological_process	0.099046	1	2	607	52	49285	Gh_D05G0749,Gh_D09G0225
GO:0016272	prefoldin complex	cellular_component	0.099161	1	2	607	51	49285	Gh_A05G1251,Gh_D01G0176
GO:0005310	dicarboxylic acid transmembrane transporter activity	molecular_function	0.10093	1	1	607	10	49285	Gh_A13G1677
GO:0006457	protein folding	biological_process	0.10159	1	7	607	360	49285	Gh_D01G0176,Gh_A08G0997,Gh_A08G0998,Gh_A01G0654,Gh_A07G1285,Gh_A05G1251,Gh_D07G1399
GO:0051704	multi-organism process	biological_process	0.10585	1	29	607	1932	49285	Gh_D01G0074,Gh_D01G1282,Gh_A07G1047,Gh_D03G1608,Gh_D12G1543,Gh_D05G3308,Gh_A09G1432,Gh_D09G0818,Gh_D01G1472,Gh_D12G1766,Gh_A07G0906,Gh_D02G1540,Gh_A11G2009,Gh_A13G0427,Gh_A11G2711,Gh_A05G0854,Gh_D09G0225,Gh_A01G0745,Gh_D09G1633,Gh_A10G1164,Gh_A05G3343,Gh_D01G1634,Gh_D07G1856,Gh_D13G2287,Gh_A02G0630,Gh_A13G0875,Gh_D03G1063,Gh_D02G0936,Gh_D01G0214
GO:0004383	guanylate cyclase activity	molecular_function	0.10591	1	1	607	13	49285	Gh_D01G0352
GO:0006182	cGMP biosynthetic process	biological_process	0.10591	1	1	607	13	49285	Gh_D01G0352
GO:0046068	cGMP metabolic process	biological_process	0.10591	1	1	607	13	49285	Gh_D01G0352
GO:0004864	protein phosphatase inhibitor activity	molecular_function	0.10608	1	1	607	11	49285	Gh_A08G0890
GO:0019212	phosphatase inhibitor activity	molecular_function	0.10608	1	1	607	11	49285	Gh_A08G0890
GO:0009425	bacterial-type flagellum basal body	cellular_component	0.10617	1	1	607	9	49285	Gh_D09G0077
GO:0004749	ribose phosphate diphosphokinase activity	molecular_function	0.10676	1	1	607	11	49285	Gh_D04G1791
GO:0046999	regulation of conjugation	biological_process	0.10694	1	1	607	10	49285	Gh_D01G0074
GO:0008514	organic anion transmembrane transporter activity	molecular_function	0.10751	1	3	607	98	49285	Gh_D12G0460,Gh_A13G1677,Gh_A10G0598
GO:0055114	oxidation-reduction process	biological_process	0.1076	1	63	607	4920	49285	Gh_A13G0068,Gh_A10G1957,Gh_D06G1759,Gh_A06G0119,Gh_D02G0176,Gh_A09G0278,Gh_D05G2852,Gh_A06G1257,Gh_D07G2294,Gh_A02G0369,Gh_A05G2174,Gh_A06G0117,Gh_D07G0910,Gh_D02G0292,Gh_D07G0463,Gh_A01G0480,Gh_A01G0066,Gh_D04G0898,Gh_A02G1509,Gh_D02G0325,Gh_A08G0418,Gh_D02G0162,Gh_A04G0227,Gh_D08G1215,Gh_D10G2001,Gh_D08G0885,Gh_A08G0906,Gh_D04G0941,Gh_D05G0221,Gh_D08G1214,Gh_D02G0213,Gh_D11G3194,Gh_A01G0056,Gh_…
GO:0001775	cell activation	biological_process	0.10825	1	4	607	163	49285	Gh_D08G1486,Gh_D11G1665,Gh_A07G0314,Gh_D08G2528
GO:0016746	transferase activity, transferring acyl groups	molecular_function	0.10866	1	15	607	941	49285	Gh_D11G1228,Gh_A05G0342,Gh_A02G1283,Gh_D09G0001,Gh_D11G0270,Gh_D06G0162,Gh_D07G1998,Gh_A06G0171,Gh_A02G0321,Gh_A06G0167,Gh_D05G0541,Gh_A10G2155,Gh_A02G1509,Gh_A08G1432,Gh_A13G0859
GO:0007098	centrosome cycle	biological_process	0.1098	1	1	607	10	49285	Gh_A04G0186
GO:0010824	regulation of centrosome duplication	biological_process	0.1098	1	1	607	10	49285	Gh_A04G0186
GO:0010826	negative regulation of centrosome duplication	biological_process	0.1098	1	1	607	10	49285	Gh_A04G0186
GO:0031513	nonmotile primary cilium	cellular_component	0.1098	1	1	607	10	49285	Gh_A04G0186
GO:0035869	ciliary transition zone	cellular_component	0.1098	1	1	607	10	49285	Gh_A04G0186
GO:0036038	TCTN-B9D complex	cellular_component	0.1098	1	1	607	10	49285	Gh_A04G0186
GO:0046605	regulation of centrosome cycle	biological_process	0.1098	1	1	607	10	49285	Gh_A04G0186
GO:0051298	centrosome duplication	biological_process	0.1098	1	1	607	10	49285	Gh_A04G0186
GO:0072372	primary cilium	cellular_component	0.1098	1	1	607	10	49285	Gh_A04G0186
GO:0022900	electron transport chain	biological_process	0.11106	1	5	607	237	49285	Gh_A08G0906,Gh_D08G1215,Gh_D07G1998,Gh_D08G1214,Gh_D07G1455
GO:0008053	mitochondrial fusion	biological_process	0.11252	1	2	607	53	49285	Gh_D12G2019,Gh_A05G3492
GO:0006914	autophagy	biological_process	0.11413	1	9	607	540	49285	Gh_A07G1920,Gh_D09G1633,Gh_A02G0213,Gh_D11G1665,Gh_D06G0289,Gh_A01G1105,Gh_D01G1472,Gh_A11G2767,Gh_D08G1486
GO:0007157	heterophilic cell-cell adhesion	biological_process	0.11528	1	1	607	11	49285	Gh_A07G0906
GO:0003840	gamma-glutamyltransferase activity	molecular_function	0.11654	1	1	607	11	49285	Gh_A02G1283
GO:0032865	ERMES complex	cellular_component	0.11678	1	1	607	13	49285	Gh_D01G0138
GO:0044232	organelle membrane contact site	cellular_component	0.11678	1	1	607	13	49285	Gh_D01G0138
GO:0044233	ER-mitochondrion membrane contact site	cellular_component	0.11678	1	1	607	13	49285	Gh_D01G0138
GO:0031386	protein tag	molecular_function	0.11707	1	1	607	12	49285	Gh_D01G0176
GO:0015932	nucleobase-containing compound transmembrane transporter activity	molecular_function	0.11851	1	2	607	57	49285	Gh_D09G0225,Gh_D13G2125
GO:0004114	3',5'-cyclic-nucleotide phosphodiesterase activity	molecular_function	0.11895	1	1	607	11	49285	Gh_A01G0066
GO:0001772	immunological synapse	cellular_component	0.11896	1	1	607	9	49285	Gh_D08G2528
GO:0097197	tetraspanin-enriched microdomain	cellular_component	0.11896	1	1	607	9	49285	Gh_D08G2528
GO:0008170	N-methyltransferase activity	molecular_function	0.11932	1	4	607	151	49285	Gh_A02G1539,Gh_D01G0140,Gh_A08G1399,Gh_D05G2646
GO:0015293	symporter activity	molecular_function	0.1231	1	2	607	56	49285	Gh_A13G1677,Gh_A05G1900
GO:0015294	solute:cation symporter activity	molecular_function	0.1231	1	2	607	56	49285	Gh_A13G1677,Gh_A05G1900
GO:0019867	outer membrane	cellular_component	0.12322	1	8	607	445	49285	Gh_A13G0427,Gh_D01G0214,Gh_A07G1913,Gh_A06G0883,Gh_D01G0138,Gh_A05G3492,Gh_D01G0074,Gh_D12G2019
GO:0016042	lipid catabolic process	biological_process	0.12331	1	3	607	104	49285	Gh_D06G0351,Gh_A07G1965,Gh_D10G0635
GO:0016337	cell-cell adhesion	biological_process	0.12372	1	1	607	12	49285	Gh_A07G0906
GO:0010506	regulation of autophagy	biological_process	0.12408	1	4	607	183	49285	Gh_D01G1472,Gh_A02G0213,Gh_D09G1633,Gh_A01G1105
GO:0009893	positive regulation of metabolic process	biological_process	0.12504	1	6	607	320	49285	Gh_D09G1633,Gh_D01G1472,Gh_A02G0213,Gh_D12G1377,Gh_A01G1105,Gh_D06G2063
GO:0031325	positive regulation of cellular metabolic process	biological_process	0.12504	1	6	607	320	49285	Gh_A02G0213,Gh_D01G1472,Gh_D09G1633,Gh_D12G1377,Gh_A01G1105,Gh_D06G2063
GO:1901505	carbohydrate derivative transporter activity	molecular_function	0.12516	1	2	607	61	49285	Gh_D13G2125,Gh_D12G1667
GO:0051297	centrosome organization	biological_process	0.12563	1	1	607	12	49285	Gh_A04G0186
GO:0004181	metallocarboxypeptidase activity	molecular_function	0.12608	1	1	607	11	49285	Gh_D13G1742
GO:0007059	chromosome segregation	biological_process	0.12627	1	4	607	170	49285	Gh_D01G1691,Gh_A02G0213,Gh_D07G1399,Gh_D01G1689
GO:0048519	negative regulation of biological process	biological_process	0.12932	1	7	607	359	49285	Gh_A05G1251,Gh_D05G3557,Gh_D06G2157,Gh_D05G3573,Gh_D11G3107,Gh_A04G0186,Gh_D05G3574
GO:0004185	serine-type carboxypeptidase activity	molecular_function	0.12965	1	3	607	114	49285	Gh_A04G0172,Gh_A04G0045,Gh_D05G3308
GO:0004803	transposase activity	molecular_function	0.12976	1	2	607	58	49285	Gh_D05G3248,Gh_D10G2069
GO:0016787	hydrolase activity	molecular_function	0.12977	1	113	607	8721	49285	Gh_A11G2507,Gh_A02G0105,Gh_A08G1847,Gh_D05G2057,Gh_D10G1396,Gh_A13G0870,Gh_D04G0388,Gh_A11G0034,Gh_D11G0096,Gh_A10G1133,Gh_D06G0158,Gh_D04G0346,Gh_D06G1263,Gh_D10G0725,Gh_D10G2348,Gh_D05G3578,Gh_A13G1620,Gh_D07G1526,Gh_A05G2479,Gh_A05G3492,Gh_A08G1554,Gh_A08G1989,Gh_A02G0213,Gh_A11G1559,Gh_D02G0728,Gh_A13G0980,Gh_D08G1486,Gh_D05G3308,Gh_D01G1282,Gh_D01G1456,Gh_D05G3557,Gh_A10G1954,Gh_D09G0033,Gh_…
GO:0004809	tRNA (guanine-N2-)-methyltransferase activity	molecular_function	0.13007	1	1	607	11	49285	Gh_D05G2646
GO:0019955	cytokine binding	molecular_function	0.13054	1	1	607	11	49285	Gh_A07G0373
GO:0044441	cilium part	cellular_component	0.13145	1	1	607	12	49285	Gh_A04G0186
GO:0005217	intracellular ligand-gated ion channel activity	molecular_function	0.13156	1	2	607	62	49285	Gh_D07G1399,Gh_A07G1285
GO:0005218	intracellular ligand-gated calcium channel activity	molecular_function	0.13156	1	2	607	62	49285	Gh_A07G1285,Gh_D07G1399
GO:0005219	ryanodine-sensitive calcium-release channel activity	molecular_function	0.13156	1	2	607	62	49285	Gh_A07G1285,Gh_D07G1399
GO:0015278	calcium-release channel activity	molecular_function	0.13156	1	2	607	62	49285	Gh_A07G1285,Gh_D07G1399
GO:0003824	catalytic activity	molecular_function	0.13234	1	292	607	24180	49285	Gh_D10G0118,Gh_A01G0480,Gh_A06G1405,Gh_A09G1911,Gh_A08G0366,Gh_A09G0278,Gh_D12G1421,Gh_A06G0167,Gh_D10G2378,Gh_D06G1759,Gh_A05G0854,Gh_D02G1540,Gh_A10G0063,Gh_D08G0885,Gh_D04G1503,Gh_A08G0418,Gh_D02G0325,Gh_D09G0682,Gh_A13G0975,Gh_A06G0292,Gh_A07G1778,Gh_A01G0066,Gh_A07G1649,Gh_D02G0551,Gh_A05G2033,Gh_A09G0233,Gh_D02G0095,Gh_D01G1761,Gh_D02G1750,Gh_D11G1086,Gh_A02G0321,Gh_D05G1982,Gh_A13G1848,Gh_…
GO:0004820	glycine-tRNA ligase activity	molecular_function	0.13266	1	1	607	13	49285	Gh_D11G2600
GO:0006426	glycyl-tRNA aminoacylation	biological_process	0.13266	1	1	607	13	49285	Gh_D11G2600
GO:0043244	regulation of protein complex disassembly	biological_process	0.13276	1	2	607	67	49285	Gh_D06G2157,Gh_D12G1377
GO:0008290	F-actin capping protein complex	cellular_component	0.13392	1	1	607	14	49285	Gh_D06G2157
GO:0007599	hemostasis	biological_process	0.13517	1	4	607	171	49285	Gh_D08G2528,Gh_A07G0314,Gh_D08G1486,Gh_D11G1665
GO:0050817	coagulation	biological_process	0.13517	1	4	607	171	49285	Gh_D08G2528,Gh_A07G0314,Gh_D08G1486,Gh_D11G1665
GO:0050878	regulation of body fluid levels	biological_process	0.13517	1	4	607	171	49285	Gh_A07G0314,Gh_D11G1665,Gh_D08G1486,Gh_D08G2528
GO:0016740	transferase activity	molecular_function	0.13573	1	121	607	9104	49285	Gh_A05G0556,Gh_D10G2378,Gh_A06G0167,Gh_A05G0155,Gh_D02G0127,Gh_A09G1189,Gh_D05G3584,Gh_A05G3343,Gh_A06G1405,Gh_D04G1791,Gh_A09G0181,Gh_D06G2157,Gh_A01G1666,Gh_D13G1223,Gh_A05G3453,Gh_D13G1743,Gh_A06G0292,Gh_A07G1649,Gh_A10G0350,Gh_D04G1503,Gh_A07G0568,Gh_D09G0682,Gh_D09G0001,Gh_A05G3527,Gh_D12G2016,Gh_A05G0854,Gh_A10G0126,Gh_D11G1086,Gh_A02G0321,Gh_A04G1178,Gh_D10G2432,Gh_A03G0149,Gh_A05G0342,Gh_…
GO:0008234	cysteine-type peptidase activity	molecular_function	0.13704	1	7	607	376	49285	Gh_D04G0346,Gh_A02G0105,Gh_D11G2264,Gh_D02G0728,Gh_D04G0388,Gh_D02G0127,Gh_A08G1554
GO:0004252	serine-type endopeptidase activity	molecular_function	0.13794	1	7	607	341	49285	Gh_D06G0158,Gh_A06G1085,Gh_D12G0210,Gh_D05G0233,Gh_D12G0211,Gh_D07G1515,Gh_D10G1396
GO:0052652	cyclic purine nucleotide metabolic process	biological_process	0.13903	1	1	607	17	49285	Gh_D01G0352
GO:0006304	DNA modification	biological_process	0.13973	1	3	607	117	49285	Gh_A06G1405,Gh_D01G0140,Gh_A04G1178
GO:0007029	endoplasmic reticulum organization	biological_process	0.14264	1	2	607	65	49285	Gh_D01G0352,Gh_A05G1251
GO:0008235	metalloexopeptidase activity	molecular_function	0.14293	1	1	607	13	49285	Gh_D13G1742
GO:0004347	glucose-6-phosphate isomerase activity	molecular_function	0.14326	1	1	607	13	49285	Gh_A07G1778
GO:0008219	cell death	biological_process	0.14346	1	4	607	175	49285	Gh_D05G3557,Gh_A13G0973,Gh_D03G1608,Gh_D01G0214
GO:0016265	death	biological_process	0.14346	1	4	607	175	49285	Gh_D01G0214,Gh_A13G0973,Gh_D05G3557,Gh_D03G1608
GO:0009036	Type II site-specific deoxyribonuclease activity	molecular_function	0.14525	1	2	607	60	49285	Gh_A04G1178,Gh_A06G1405
GO:0015666	restriction endodeoxyribonuclease activity	molecular_function	0.14525	1	2	607	60	49285	Gh_A06G1405,Gh_A04G1178
GO:0044459	plasma membrane part	cellular_component	0.14556	1	7	607	339	49285	Gh_A05G2033,Gh_D08G2528,Gh_A02G0308,Gh_D09G0682,Gh_D10G2373,Gh_D10G2370,Gh_D06G0606
GO:0008201	heparin binding	molecular_function	0.14562	1	1	607	15	49285	Gh_A07G1047
GO:0051775	response to redox state	biological_process	0.14588	1	1	607	9	49285	Gh_D11G3107
GO:0005343	organic acid:sodium symporter activity	molecular_function	0.14624	1	1	607	13	49285	Gh_A13G1677
GO:0005829	cytosol	cellular_component	0.14733	1	3	607	127	49285	Gh_D12G2019,Gh_A05G1251,Gh_D01G0176
GO:0044445	cytosolic part	cellular_component	0.14733	1	3	607	127	49285	Gh_D01G0176,Gh_D12G2019,Gh_A05G1251
GO:0022892	substrate-specific transporter activity	molecular_function	0.1474	1	33	607	2413	49285	Gh_D12G2019,Gh_A05G0155,Gh_A08G0404,Gh_A10G1164,Gh_A10G0598,Gh_D01G1825,Gh_A07G1285,Gh_A01G0640,Gh_D12G0237,Gh_A08G1377,Gh_A13G1677,Gh_D08G1486,Gh_D12G0460,Gh_D09G0225,Gh_D12G2571,Gh_D11G1086,Gh_D07G1983,Gh_D12G0296,Gh_A08G1833,Gh_D07G1399,Gh_D13G2125,Gh_A05G1900,Gh_A01G0102,Gh_D01G0074,Gh_A12G0111,Gh_A11G0034,Gh_A08G0900,Gh_D12G1667,Gh_D05G0769,Gh_D08G0069,Gh_A12G0008,Gh_A07G0823,Gh_D07G1998
GO:0018144	RNA-protein covalent cross-linking	biological_process	0.14764	1	1	607	12	49285	Gh_D02G0175
GO:0004866	endopeptidase inhibitor activity	molecular_function	0.14766	1	3	607	129	49285	Gh_D12G1417,Gh_D06G1908,Gh_A05G2418
GO:0061135	endopeptidase regulator activity	molecular_function	0.14766	1	3	607	129	49285	Gh_A05G2418,Gh_D12G1417,Gh_D06G1908
GO:0030246	carbohydrate binding	molecular_function	0.14796	1	9	607	474	49285	Gh_A05G2033,Gh_D01G0362,Gh_A02G0724,Gh_A04G0991,Gh_D02G0202,Gh_D01G1634,Gh_A13G1677,Gh_D02G0201,Gh_D04G0013
GO:0003333	amino acid transmembrane transport	biological_process	0.14862	1	3	607	117	49285	Gh_A10G0598,Gh_D13G1350,Gh_D12G0460
GO:0005741	mitochondrial outer membrane	cellular_component	0.14875	1	5	607	258	49285	Gh_D01G0138,Gh_A06G0883,Gh_A05G3492,Gh_D12G2019,Gh_A07G1913
GO:0031968	organelle outer membrane	cellular_component	0.14875	1	5	607	258	49285	Gh_A05G3492,Gh_D01G0138,Gh_A06G0883,Gh_D12G2019,Gh_A07G1913
GO:0006874	cellular calcium ion homeostasis	biological_process	0.14876	1	2	607	67	49285	Gh_A07G1285,Gh_D07G1399
GO:0055074	calcium ion homeostasis	biological_process	0.14876	1	2	607	67	49285	Gh_D07G1399,Gh_A07G1285
GO:0072503	cellular divalent inorganic cation homeostasis	biological_process	0.14876	1	2	607	67	49285	Gh_A07G1285,Gh_D07G1399
GO:0072507	divalent inorganic cation homeostasis	biological_process	0.14876	1	2	607	67	49285	Gh_A07G1285,Gh_D07G1399
GO:0007586	digestion	biological_process	0.15033	1	1	607	12	49285	Gh_D06G0351
GO:0048284	organelle fusion	biological_process	0.15085	1	2	607	62	49285	Gh_A05G3492,Gh_D12G2019
GO:0030042	actin filament depolymerization	biological_process	0.15119	1	1	607	16	49285	Gh_D06G2157
GO:0030834	regulation of actin filament depolymerization	biological_process	0.15119	1	1	607	16	49285	Gh_D06G2157
GO:0030835	negative regulation of actin filament depolymerization	biological_process	0.15119	1	1	607	16	49285	Gh_D06G2157
GO:0030837	negative regulation of actin filament polymerization	biological_process	0.15119	1	1	607	16	49285	Gh_D06G2157
GO:0031333	negative regulation of protein complex assembly	biological_process	0.15119	1	1	607	16	49285	Gh_D06G2157
GO:0032272	negative regulation of protein polymerization	biological_process	0.15119	1	1	607	16	49285	Gh_D06G2157
GO:0051016	barbed-end actin filament capping	biological_process	0.15119	1	1	607	16	49285	Gh_D06G2157
GO:0051261	protein depolymerization	biological_process	0.15119	1	1	607	16	49285	Gh_D06G2157
GO:0051494	negative regulation of cytoskeleton organization	biological_process	0.15119	1	1	607	16	49285	Gh_D06G2157
GO:0051693	actin filament capping	biological_process	0.15119	1	1	607	16	49285	Gh_D06G2157
GO:1901879	regulation of protein depolymerization	biological_process	0.15119	1	1	607	16	49285	Gh_D06G2157
GO:1901880	negative regulation of protein depolymerization	biological_process	0.15119	1	1	607	16	49285	Gh_D06G2157
GO:0019988	charged-tRNA amino acid modification	biological_process	0.15146	1	1	607	16	49285	Gh_A07G1703
GO:0043399	tRNA A64-2'-O-ribosylphosphate transferase activity	molecular_function	0.15146	1	1	607	16	49285	Gh_A07G1703
GO:0016891	endoribonuclease activity, producing 5'-phosphomonoesters	molecular_function	0.15218	1	3	607	124	49285	Gh_D03G0712,Gh_D13G1870,Gh_D01G1456
GO:0043021	ribonucleoprotein complex binding	molecular_function	0.15221	1	2	607	73	49285	Gh_A06G1337,Gh_D12G1377
GO:0030904	retromer complex	cellular_component	0.15291	1	1	607	16	49285	Gh_A01G0640
GO:0009152	purine ribonucleotide biosynthetic process	biological_process	0.15291	1	6	607	341	49285	Gh_D12G2019,Gh_A08G1833,Gh_D10G0193,Gh_A11G0034,Gh_A11G1559,Gh_D01G0352
GO:0009856	pollination	biological_process	0.15489	1	4	607	143	49285	Gh_A02G0630,Gh_A09G1432,Gh_A05G3343,Gh_D12G1543
GO:0009875	pollen-pistil interaction	biological_process	0.15489	1	4	607	143	49285	Gh_A02G0630,Gh_A09G1432,Gh_A05G3343,Gh_D12G1543
GO:0048544	recognition of pollen	biological_process	0.15489	1	4	607	143	49285	Gh_A02G0630,Gh_A09G1432,Gh_D12G1543,Gh_A05G3343
GO:0009294	DNA mediated transformation	biological_process	0.15588	1	1	607	13	49285	Gh_D07G1856
GO:0007015	actin filament organization	biological_process	0.15659	1	2	607	61	49285	Gh_D06G2157,Gh_D02G0325
GO:0031023	microtubule organizing center organization	biological_process	0.15708	1	2	607	66	49285	Gh_A04G0186,Gh_D09G0624
GO:0007005	mitochondrion organization	biological_process	0.15709	1	4	607	190	49285	Gh_D12G2019,Gh_A06G0883,Gh_D01G0138,Gh_A05G3492
GO:0042592	homeostatic process	biological_process	0.15725	1	9	607	568	49285	Gh_D01G1634,Gh_D01G0144,Gh_D08G0621,Gh_A06G1633,Gh_D09G0184,Gh_D07G1399,Gh_D03G1115,Gh_A07G1285,Gh_D10G2422
GO:0033227	dsRNA transport	biological_process	0.15773	1	1	607	16	49285	Gh_D09G0225
GO:0051032	nucleic acid transmembrane transporter activity	molecular_function	0.15773	1	1	607	16	49285	Gh_D09G0225
GO:0051033	RNA transmembrane transporter activity	molecular_function	0.15773	1	1	607	16	49285	Gh_D09G0225
GO:0050829	defense response to Gram-negative bacterium	biological_process	0.15803	1	1	607	15	49285	Gh_D03G1608
GO:0007131	reciprocal meiotic recombination	biological_process	0.1587	1	1	607	16	49285	Gh_A07G1047
GO:0035825	reciprocal DNA recombination	biological_process	0.1587	1	1	607	16	49285	Gh_A07G1047
GO:0015979	photosynthesis	biological_process	0.16243	1	8	607	514	49285	Gh_A08G0906,Gh_A11G2249,Gh_D11G2523,Gh_D08G1215,Gh_D08G1214,Gh_D07G1455,Gh_A07G1518,Gh_A11G2184
GO:0009307	DNA restriction-modification system	biological_process	0.16244	1	2	607	67	49285	Gh_A06G1405,Gh_A04G1178
GO:0044355	clearance of foreign intracellular DNA	biological_process	0.16244	1	2	607	67	49285	Gh_A04G1178,Gh_A06G1405
GO:0044710	single-organism metabolic process	biological_process	0.16302	1	96	607	7892	49285	Gh_A09G0278,Gh_D12G2019,Gh_A13G0068,Gh_D06G1759,Gh_A01G0480,Gh_D07G0463,Gh_D04G1791,Gh_A06G0117,Gh_D07G2294,Gh_A05G2174,Gh_D06G2157,Gh_A08G0418,Gh_D02G0325,Gh_D04G0898,Gh_A01G0066,Gh_D05G2059,Gh_D05G0221,Gh_D09G0001,Gh_D13G2291,Gh_D10G2001,Gh_D08G0885,Gh_D01G0496,Gh_D03G0235,Gh_D02G0424,Gh_D10G0193,Gh_D06G0151,Gh_D01G2158,Gh_D07G1337,Gh_A11G1414,Gh_D02G0551,Gh_D11G0918,Gh_D13G1536,Gh_A05G0342,Gh_…
GO:0004089	carbonate dehydratase activity	molecular_function	0.16386	1	1	607	19	49285	Gh_D05G2114
GO:0004674	protein serine/threonine kinase activity	molecular_function	0.16558	1	7	607	340	49285	Gh_A02G0724,Gh_A02G0146,Gh_A10G0126,Gh_A08G0375,Gh_A13G0280,Gh_A01G1105,Gh_A05G2033
GO:0009260	ribonucleotide biosynthetic process	biological_process	0.16588	1	6	607	346	49285	Gh_D12G2019,Gh_A11G0034,Gh_D10G0193,Gh_A08G1833,Gh_D01G0352,Gh_A11G1559
GO:0046390	ribose phosphate biosynthetic process	biological_process	0.16588	1	6	607	346	49285	Gh_A08G1833,Gh_A11G0034,Gh_D10G0193,Gh_D12G2019,Gh_A11G1559,Gh_D01G0352
GO:0006164	purine nucleotide biosynthetic process	biological_process	0.16605	1	6	607	349	49285	Gh_D12G2019,Gh_A08G1833,Gh_D10G0193,Gh_A11G0034,Gh_A11G1559,Gh_D01G0352
GO:0018143	nucleic acid-protein covalent cross-linking	biological_process	0.16678	1	1	607	14	49285	Gh_D02G0175
GO:0008238	exopeptidase activity	molecular_function	0.16748	1	5	607	255	49285	Gh_A04G0045,Gh_D13G1742,Gh_A04G0172,Gh_D05G3308,Gh_A03G0408
GO:0051336	regulation of hydrolase activity	biological_process	0.16797	1	2	607	69	49285	Gh_D11G2578,Gh_A08G0890
GO:0015370	solute:sodium symporter activity	molecular_function	0.16845	1	1	607	16	49285	Gh_A13G1677
GO:0015969	guanosine tetraphosphate metabolic process	biological_process	0.16903	1	1	607	13	49285	Gh_A08G0375
GO:0034035	purine ribonucleoside bisphosphate metabolic process	biological_process	0.16903	1	1	607	13	49285	Gh_A08G0375
GO:0005549	odorant binding	molecular_function	0.16911	1	1	607	15	49285	Gh_A04G0186
GO:0005861	troponin complex	cellular_component	0.17028	1	1	607	17	49285	Gh_A05G3492
GO:0005865	striated muscle thin filament	cellular_component	0.17028	1	1	607	17	49285	Gh_A05G3492
GO:0030016	myofibril	cellular_component	0.17028	1	1	607	17	49285	Gh_A05G3492
GO:0030017	sarcomere	cellular_component	0.17028	1	1	607	17	49285	Gh_A05G3492
GO:0036379	myofilament	cellular_component	0.17028	1	1	607	17	49285	Gh_A05G3492
GO:0043292	contractile fiber	cellular_component	0.17028	1	1	607	17	49285	Gh_A05G3492
GO:0044449	contractile fiber part	cellular_component	0.17028	1	1	607	17	49285	Gh_A05G3492
GO:0051493	regulation of cytoskeleton organization	biological_process	0.17146	1	3	607	126	49285	Gh_A02G0213,Gh_D06G2157,Gh_A04G0186
GO:0010927	cellular component assembly involved in morphogenesis	biological_process	0.17253	1	1	607	17	49285	Gh_A04G0186
GO:0042384	cilium assembly	biological_process	0.17253	1	1	607	17	49285	Gh_A04G0186
GO:0060271	cilium morphogenesis	biological_process	0.17253	1	1	607	17	49285	Gh_A04G0186
GO:0019236	response to pheromone	biological_process	0.17315	1	1	607	17	49285	Gh_A11G2670
GO:0009150	purine ribonucleotide metabolic process	biological_process	0.17341	1	7	607	423	49285	Gh_D12G2019,Gh_A08G0375,Gh_D10G0193,Gh_A11G0034,Gh_A08G1833,Gh_A11G1559,Gh_D01G0352
GO:0008725	DNA-3-methyladenine glycosylase activity	molecular_function	0.17371	1	1	607	18	49285	Gh_D01G2158
GO:0043733	DNA-3-methylbase glycosylase activity	molecular_function	0.17371	1	1	607	18	49285	Gh_D01G2158
GO:0004345	glucose-6-phosphate dehydrogenase activity	molecular_function	0.17408	1	1	607	15	49285	Gh_D07G2294
GO:0017089	glycolipid transporter activity	molecular_function	0.17442	1	1	607	20	49285	Gh_D12G1667
GO:0046836	glycolipid transport	biological_process	0.17442	1	1	607	20	49285	Gh_D12G1667
GO:0009190	cyclic nucleotide biosynthetic process	biological_process	0.17443	1	1	607	21	49285	Gh_D01G0352
GO:0005539	glycosaminoglycan binding	molecular_function	0.17578	1	1	607	18	49285	Gh_A07G1047
GO:0043242	negative regulation of protein complex disassembly	biological_process	0.17611	1	1	607	18	49285	Gh_D06G2157
GO:0030414	peptidase inhibitor activity	molecular_function	0.17646	1	3	607	139	49285	Gh_A05G2418,Gh_D06G1908,Gh_D12G1417
GO:0061134	peptidase regulator activity	molecular_function	0.17646	1	3	607	139	49285	Gh_A05G2418,Gh_D12G1417,Gh_D06G1908
GO:0004650	polygalacturonase activity	molecular_function	0.17716	1	3	607	132	49285	Gh_A01G1343,Gh_D10G0725,Gh_A03G1207
GO:0042060	wound healing	biological_process	0.17759	1	4	607	188	49285	Gh_A07G0314,Gh_D08G1486,Gh_D11G1665,Gh_D08G2528
GO:0019882	antigen processing and presentation	biological_process	0.17945	1	1	607	18	49285	Gh_A04G0045
GO:0016311	dephosphorylation	biological_process	0.18054	1	3	607	123	49285	Gh_A07G1703,Gh_A08G0890,Gh_D01G2202
GO:0004112	cyclic-nucleotide phosphodiesterase activity	molecular_function	0.18337	1	1	607	18	49285	Gh_A01G0066
GO:0016748	succinyltransferase activity	molecular_function	0.18355	1	1	607	19	49285	Gh_D11G1228
GO:0006754	ATP biosynthetic process	biological_process	0.18452	1	4	607	212	49285	Gh_A11G0034,Gh_D10G0193,Gh_A08G1833,Gh_D12G2019
GO:0004325	ferrochelatase activity	molecular_function	0.18507	1	1	607	20	49285	Gh_A05G0342
GO:0009259	ribonucleotide metabolic process	biological_process	0.18569	1	7	607	428	49285	Gh_A08G1833,Gh_A11G0034,Gh_D10G0193,Gh_A08G0375,Gh_D12G2019,Gh_D01G0352,Gh_A11G1559
GO:0019693	ribose phosphate metabolic process	biological_process	0.18569	1	7	607	428	49285	Gh_D01G0352,Gh_A11G1559,Gh_D12G2019,Gh_A08G0375,Gh_A11G0034,Gh_D10G0193,Gh_A08G1833
GO:0006471	protein ADP-ribosylation	biological_process	0.18638	1	1	607	15	49285	Gh_A04G0186
GO:0042803	protein homodimerization activity	molecular_function	0.18683	1	5	607	276	49285	Gh_D11G1036,Gh_A01G0654,Gh_D01G1472,Gh_A11G2711,Gh_A05G3492
GO:0016423	tRNA (guanine) methyltransferase activity	molecular_function	0.18713	1	2	607	66	49285	Gh_A05G3527,Gh_D05G2646
GO:0009289	pilus	cellular_component	0.18742	1	1	607	17	49285	Gh_D10G0725
GO:0008037	cell recognition	biological_process	0.18865	1	4	607	156	49285	Gh_A05G3343,Gh_D12G1543,Gh_A02G0630,Gh_A09G1432
GO:0003905	alkylbase DNA N-glycosylase activity	molecular_function	0.18881	1	1	607	20	49285	Gh_D01G2158
GO:0005816	spindle pole body	cellular_component	0.18909	1	1	607	22	49285	Gh_D09G0624
GO:0005823	central plaque of spindle pole body	cellular_component	0.18909	1	1	607	22	49285	Gh_D09G0624
GO:0044450	microtubule organizing center part	cellular_component	0.18909	1	1	607	22	49285	Gh_D09G0624
GO:0031329	regulation of cellular catabolic process	biological_process	0.19075	1	4	607	218	49285	Gh_A01G1105,Gh_D09G1633,Gh_A02G0213,Gh_D01G1472
GO:0045502	dynein binding	molecular_function	0.19091	1	4	607	207	49285	Gh_A11G2711,Gh_A05G3492,Gh_D11G1036,Gh_D01G1472
GO:0015698	inorganic anion transport	biological_process	0.19146	1	4	607	192	49285	Gh_A05G0155,Gh_A01G0102,Gh_A12G0008,Gh_A08G0900
GO:0030545	receptor regulator activity	molecular_function	0.19276	1	1	607	19	49285	Gh_D08G0999
GO:0030547	receptor inhibitor activity	molecular_function	0.19276	1	1	607	19	49285	Gh_D08G0999
GO:0030548	acetylcholine receptor regulator activity	molecular_function	0.19276	1	1	607	19	49285	Gh_D08G0999
GO:0030550	acetylcholine receptor inhibitor activity	molecular_function	0.19276	1	1	607	19	49285	Gh_D08G0999
GO:0006865	amino acid transport	biological_process	0.19499	1	3	607	131	49285	Gh_D13G1350,Gh_A10G0598,Gh_D12G0460
GO:0009372	quorum sensing	biological_process	0.19726	1	1	607	19	49285	Gh_D01G1634
GO:0048872	homeostasis of number of cells	biological_process	0.19726	1	1	607	19	49285	Gh_D01G1634
GO:0048874	homeostasis of number of cells in a free-living population	biological_process	0.19726	1	1	607	19	49285	Gh_D01G1634
GO:0042802	identical protein binding	molecular_function	0.19863	1	6	607	344	49285	Gh_D01G1472,Gh_D08G1328,Gh_A01G0654,Gh_D11G1036,Gh_A05G3492,Gh_A11G2711
GO:0010639	negative regulation of organelle organization	biological_process	0.19876	1	2	607	73	49285	Gh_D06G2157,Gh_A04G0186
GO:0005488	binding	molecular_function	0.19919	1	348	607	29336	49285	Gh_A03G1610,Gh_D04G1791,Gh_D08G0203,Gh_A05G2174,Gh_D02G0094,Gh_D10G2069,Gh_D12G0237,Gh_A13G0068,Gh_A13G0957,Gh_D02G0127,Gh_D01G1634,Gh_A05G3343,Gh_D09G1998,Gh_D13G2135,Gh_D03G0507,Gh_A03G1396,Gh_D06G1271,Gh_A10G0350,Gh_D07G1390,Gh_D10G1910,Gh_A11G2767,Gh_A11G2949,Gh_D04G0412,Gh_A01G1446,Gh_A08G2059,Gh_A06G0662,Gh_A08G1584,Gh_A01G0745,Gh_D03G0644,Gh_D11G1651,Gh_D10G2432,Gh_D03G0235,Gh_A09G1432,Gh_…
GO:0006887	exocytosis	biological_process	0.19959	1	4	607	178	49285	Gh_D08G1486,Gh_D05G3627,Gh_D11G0799,Gh_D05G2864
GO:0004579	dolichyl-diphosphooligosaccharide-protein glycotransferase activity	molecular_function	0.20136	1	1	607	17	49285	Gh_D11G3113
GO:1901264	carbohydrate derivative transport	biological_process	0.20139	1	1	607	23	49285	Gh_D12G1667
GO:0006400	tRNA modification	biological_process	0.20175	1	3	607	145	49285	Gh_A07G1703,Gh_A05G3527,Gh_D11G0497
GO:0010035	response to inorganic substance	biological_process	0.20615	1	2	607	82	49285	Gh_D05G0749,Gh_D12G1417
GO:0000145	exocyst	cellular_component	0.20675	1	3	607	120	49285	Gh_D11G0799,Gh_D05G2864,Gh_D05G3627
GO:0006270	DNA replication initiation	biological_process	0.20686	1	4	607	214	49285	Gh_D07G1399,Gh_A07G1285,Gh_A08G0998,Gh_A08G0418
GO:0006276	plasmid maintenance	biological_process	0.20753	1	1	607	19	49285	Gh_A13G1155
GO:0000149	SNARE binding	molecular_function	0.20786	1	1	607	23	49285	Gh_D05G2673
GO:0019905	syntaxin binding	molecular_function	0.20786	1	1	607	23	49285	Gh_D05G2673
GO:0044706	multi-multicellular organism process	biological_process	0.20795	1	4	607	163	49285	Gh_D12G1543,Gh_A05G3343,Gh_A02G0630,Gh_A09G1432
GO:0006163	purine nucleotide metabolic process	biological_process	0.20858	1	7	607	449	49285	Gh_D01G0352,Gh_A11G1559,Gh_A08G1833,Gh_D10G0193,Gh_A11G0034,Gh_A08G0375,Gh_D12G2019
GO:0044455	mitochondrial membrane part	cellular_component	0.20921	1	5	607	278	49285	Gh_D01G0138,Gh_A06G0883,Gh_A11G0034,Gh_D10G0193,Gh_A07G1913
GO:0044782	cilium organization	biological_process	0.20964	1	1	607	21	49285	Gh_A04G0186
GO:0035303	regulation of dephosphorylation	biological_process	0.20967	1	1	607	21	49285	Gh_A08G0890
GO:0044448	cell cortex part	cellular_component	0.21004	1	4	607	187	49285	Gh_D05G3627,Gh_D11G0799,Gh_D05G2864,Gh_A11G2711
GO:0008883	glutamyl-tRNA reductase activity	molecular_function	0.21181	1	1	607	23	49285	Gh_D06G0151
GO:0070085	glycosylation	biological_process	0.21335	1	5	607	274	49285	Gh_A04G0186,Gh_D05G0315,Gh_D06G2157,Gh_D01G0440,Gh_D02G0226
GO:0015743	malate transport	biological_process	0.21445	1	2	607	77	49285	Gh_D08G1486,Gh_D07G1111
GO:0009142	nucleoside triphosphate biosynthetic process	biological_process	0.21449	1	4	607	228	49285	Gh_D12G2019,Gh_D10G0193,Gh_A11G0034,Gh_A08G1833
GO:0009145	purine nucleoside triphosphate biosynthetic process	biological_process	0.21449	1	4	607	228	49285	Gh_A08G1833,Gh_A11G0034,Gh_D10G0193,Gh_D12G2019
GO:0009201	ribonucleoside triphosphate biosynthetic process	biological_process	0.21449	1	4	607	228	49285	Gh_D12G2019,Gh_A11G0034,Gh_D10G0193,Gh_A08G1833
GO:0009206	purine ribonucleoside triphosphate biosynthetic process	biological_process	0.21449	1	4	607	228	49285	Gh_A11G0034,Gh_D10G0193,Gh_A08G1833,Gh_D12G2019
GO:0072522	purine-containing compound biosynthetic process	biological_process	0.21473	1	6	607	382	49285	Gh_A11G1559,Gh_D01G0352,Gh_D12G2019,Gh_A08G1833,Gh_A11G0034,Gh_D10G0193
GO:0043933	macromolecular complex subunit organization	biological_process	0.21534	1	13	607	922	49285	Gh_D02G0325,Gh_D11G1665,Gh_A07G0712,Gh_A05G1251,Gh_A07G0314,Gh_D08G2528,Gh_D12G1377,Gh_A11G2711,Gh_A11G2125,Gh_D08G1486,Gh_D09G0624,Gh_D07G1399,Gh_D06G2157
GO:0009187	cyclic nucleotide metabolic process	biological_process	0.216	1	1	607	26	49285	Gh_D01G0352
GO:0015740	C4-dicarboxylate transport	biological_process	0.21859	1	2	607	78	49285	Gh_D07G1111,Gh_D08G1486
GO:0006672	ceramide metabolic process	biological_process	0.21867	1	1	607	24	49285	Gh_D10G0635
GO:0005742	mitochondrial outer membrane translocase complex	cellular_component	0.21954	1	2	607	76	49285	Gh_A06G0883,Gh_A07G1913
GO:0009894	regulation of catabolic process	biological_process	0.21989	1	4	607	230	49285	Gh_A01G1105,Gh_A02G0213,Gh_D01G1472,Gh_D09G1633
GO:0051861	glycolipid binding	molecular_function	0.221	1	1	607	24	49285	Gh_D12G1667
GO:0032886	regulation of microtubule-based process	biological_process	0.22229	1	2	607	80	49285	Gh_A02G0213,Gh_A04G0186
GO:0070507	regulation of microtubule cytoskeleton organization	biological_process	0.22229	1	2	607	80	49285	Gh_A04G0186,Gh_A02G0213
GO:0071103	DNA conformation change	biological_process	0.22338	1	4	607	204	49285	Gh_D01G1691,Gh_A07G0712,Gh_D06G0151,Gh_D01G1689
GO:0010948	negative regulation of cell cycle process	biological_process	0.22489	1	2	607	81	49285	Gh_A04G0186,Gh_A05G1251
GO:0005785	signal recognition particle receptor complex	cellular_component	0.22627	1	1	607	25	49285	Gh_A06G1337
GO:0017150	tRNA dihydrouridine synthase activity	molecular_function	0.22671	1	1	607	25	49285	Gh_D04G0941
GO:0004558	alpha-glucosidase activity	molecular_function	0.23016	1	1	607	22	49285	Gh_A08G1847
GO:0004564	beta-fructofuranosidase activity	molecular_function	0.23016	1	1	607	22	49285	Gh_A08G1847
GO:0004575	sucrose alpha-glucosidase activity	molecular_function	0.23016	1	1	607	22	49285	Gh_A08G1847
GO:0005929	cilium	cellular_component	0.23035	1	3	607	138	49285	Gh_D05G2531,Gh_A11G2711,Gh_A04G0186
GO:0031514	motile cilium	cellular_component	0.23035	1	3	607	138	49285	Gh_A04G0186,Gh_D05G2531,Gh_A11G2711
GO:0009288	bacterial-type flagellum	cellular_component	0.23151	1	2	607	85	49285	Gh_D01G1915,Gh_D09G0077
GO:0005525	GTP binding	molecular_function	0.23179	1	20	607	1349	49285	Gh_D11G1086,Gh_D10G2432,Gh_D01G1825,Gh_A04G0183,Gh_A05G3075,Gh_A05G2479,Gh_A08G2059,Gh_D10G2348,Gh_D10G0635,Gh_A08G0828,Gh_D11G3107,Gh_A09G0233,Gh_A11G0034,Gh_A06G1337,Gh_D09G0431,Gh_D04G0799,Gh_A11G2507,Gh_D11G3113,Gh_A12G0422,Gh_A11G1559
GO:0005184	neuropeptide hormone activity	molecular_function	0.23187	1	1	607	24	49285	Gh_D02G0094
GO:0042451	purine nucleoside biosynthetic process	biological_process	0.23239	1	5	607	312	49285	Gh_D12G2019,Gh_A08G1833,Gh_A11G0034,Gh_D10G0193,Gh_A11G1559
GO:0046129	purine ribonucleoside biosynthetic process	biological_process	0.23239	1	5	607	312	49285	Gh_A11G1559,Gh_A11G0034,Gh_D10G0193,Gh_A08G1833,Gh_D12G2019
GO:0006303	double-strand break repair via nonhomologous end joining	biological_process	0.23346	1	1	607	21	49285	Gh_D01G0387
GO:0032561	guanyl ribonucleotide binding	molecular_function	0.23389	1	20	607	1352	49285	Gh_A11G0034,Gh_A06G1337,Gh_D09G0431,Gh_D04G0799,Gh_A11G1559,Gh_A12G0422,Gh_D11G3113,Gh_A11G2507,Gh_D11G1086,Gh_A04G0183,Gh_A05G3075,Gh_A05G2479,Gh_D10G2432,Gh_D01G1825,Gh_D10G2348,Gh_D10G0635,Gh_A08G2059,Gh_A08G0828,Gh_A09G0233,Gh_D11G3107
GO:0044461	bacterial-type flagellum part	cellular_component	0.2354	1	1	607	25	49285	Gh_D09G0077
GO:0051129	negative regulation of cellular component organization	biological_process	0.23577	1	2	607	81	49285	Gh_A04G0186,Gh_D06G2157
GO:0015171	amino acid transmembrane transporter activity	molecular_function	0.23669	1	2	607	78	49285	Gh_A10G0598,Gh_D12G0460
GO:0019089	transmission of virus	biological_process	0.23985	1	1	607	27	49285	Gh_D09G0818
GO:0044007	dissemination or transmission of symbiont from host	biological_process	0.23985	1	1	607	27	49285	Gh_D09G0818
GO:0051821	dissemination or transmission of organism from other organism involved in symbiotic interaction	biological_process	0.23985	1	1	607	27	49285	Gh_D09G0818
GO:0009165	nucleotide biosynthetic process	biological_process	0.24011	1	7	607	464	49285	Gh_D01G0352,Gh_A11G1559,Gh_D10G0193,Gh_A11G0034,Gh_A08G1833,Gh_D04G1791,Gh_D12G2019
GO:1901293	nucleoside phosphate biosynthetic process	biological_process	0.24011	1	7	607	464	49285	Gh_A11G1559,Gh_D01G0352,Gh_D04G1791,Gh_D12G2019,Gh_A08G1833,Gh_D10G0193,Gh_A11G0034
GO:0016778	diphosphotransferase activity	molecular_function	0.24168	1	1	607	25	49285	Gh_D04G1791
GO:0008138	protein tyrosine/serine/threonine phosphatase activity	molecular_function	0.24238	1	2	607	79	49285	Gh_A07G1703,Gh_D01G2202
GO:0042278	purine nucleoside metabolic process	biological_process	0.2452	1	6	607	390	49285	Gh_A11G1559,Gh_A11G0034,Gh_D10G0193,Gh_A08G1833,Gh_D12G2019,Gh_A08G0375
GO:0046128	purine ribonucleoside metabolic process	biological_process	0.2452	1	6	607	390	49285	Gh_A11G1559,Gh_D10G0193,Gh_A11G0034,Gh_A08G1833,Gh_D12G2019,Gh_A08G0375
GO:0004521	endoribonuclease activity	molecular_function	0.24525	1	3	607	159	49285	Gh_D13G1870,Gh_D03G0712,Gh_D01G1456
GO:0034622	cellular macromolecular complex assembly	biological_process	0.2473	1	9	607	619	49285	Gh_D11G1665,Gh_A07G0712,Gh_A07G0314,Gh_D08G2528,Gh_A11G2711,Gh_A11G2125,Gh_D08G1486,Gh_D07G1399,Gh_D06G2157
GO:0019001	guanyl nucleotide binding	molecular_function	0.24861	1	20	607	1365	49285	Gh_A11G0034,Gh_A06G1337,Gh_D09G0431,Gh_D04G0799,Gh_A11G1559,Gh_A12G0422,Gh_D11G3113,Gh_A11G2507,Gh_D11G1086,Gh_A04G0183,Gh_A05G3075,Gh_A05G2479,Gh_D01G1825,Gh_D10G2432,Gh_D10G2348,Gh_D10G0635,Gh_A08G2059,Gh_A08G0828,Gh_A09G0233,Gh_D11G3107
GO:0022891	substrate-specific transmembrane transporter activity	molecular_function	0.2496	1	29	607	2235	49285	Gh_A13G1677,Gh_D05G0769,Gh_A08G0900,Gh_A12G0111,Gh_A11G0034,Gh_D01G0074,Gh_A08G1377,Gh_A01G0102,Gh_D12G2571,Gh_D07G1998,Gh_D09G0225,Gh_A12G0008,Gh_A07G0823,Gh_D12G0460,Gh_D08G0069,Gh_D08G1486,Gh_D01G1825,Gh_A10G0598,Gh_A08G1833,Gh_D12G0296,Gh_A08G0404,Gh_D07G1983,Gh_D12G2019,Gh_D11G1086,Gh_A05G0155,Gh_A07G1285,Gh_A05G1900,Gh_D13G2125,Gh_D07G1399
GO:0004144	diacylglycerol O-acyltransferase activity	molecular_function	0.24965	1	1	607	27	49285	Gh_A05G0342
GO:0016411	acylglycerol O-acyltransferase activity	molecular_function	0.24965	1	1	607	27	49285	Gh_A05G0342
GO:0000346	transcription export complex	cellular_component	0.24965	1	1	607	30	49285	Gh_D12G2019
GO:0000445	THO complex part of transcription export complex	cellular_component	0.24965	1	1	607	30	49285	Gh_D12G2019
GO:0046034	ATP metabolic process	biological_process	0.24978	1	4	607	241	49285	Gh_D12G2019,Gh_D10G0193,Gh_A11G0034,Gh_A08G1833
GO:0004540	ribonuclease activity	molecular_function	0.25005	1	4	607	228	49285	Gh_D01G1456,Gh_D03G0712,Gh_D13G1870,Gh_D07G1526
GO:0006066	alcohol metabolic process	biological_process	0.25036	1	2	607	89	49285	Gh_A10G2155,Gh_A06G0171
GO:0009975	cyclase activity	molecular_function	0.2514	1	1	607	29	49285	Gh_D01G0352
GO:0006449	regulation of translational termination	biological_process	0.25189	1	1	607	35	49285	Gh_D12G1377
GO:0006452	translational frameshifting	biological_process	0.25189	1	1	607	35	49285	Gh_D12G1377
GO:0043243	positive regulation of protein complex disassembly	biological_process	0.25189	1	1	607	35	49285	Gh_D12G1377
GO:0045727	positive regulation of translation	biological_process	0.25189	1	1	607	35	49285	Gh_D12G1377
GO:0045901	positive regulation of translational elongation	biological_process	0.25189	1	1	607	35	49285	Gh_D12G1377
GO:0045905	positive regulation of translational termination	biological_process	0.25189	1	1	607	35	49285	Gh_D12G1377
GO:0044703	multi-organism reproductive process	biological_process	0.25246	1	4	607	181	49285	Gh_A05G3343,Gh_D12G1543,Gh_A02G0630,Gh_A09G1432
GO:0006873	cellular ion homeostasis	biological_process	0.2529	1	2	607	92	49285	Gh_D07G1399,Gh_A07G1285
GO:0006875	cellular metal ion homeostasis	biological_process	0.2529	1	2	607	92	49285	Gh_D07G1399,Gh_A07G1285
GO:0030003	cellular cation homeostasis	biological_process	0.2529	1	2	607	92	49285	Gh_D07G1399,Gh_A07G1285
GO:0055065	metal ion homeostasis	biological_process	0.2529	1	2	607	92	49285	Gh_D07G1399,Gh_A07G1285
GO:0004672	protein kinase activity	molecular_function	0.2534	1	50	607	3519	49285	Gh_A11G0099,Gh_D07G1856,Gh_D10G2370,Gh_D02G0201,Gh_A10G0126,Gh_D09G1195,Gh_A05G2033,Gh_A01G1105,Gh_D05G3546,Gh_D01G1761,Gh_D05G2131,Gh_A02G0630,Gh_A13G1253,Gh_D12G2062,Gh_D02G0202,Gh_D12G1543,Gh_A04G0991,Gh_D06G1590,Gh_D10G2374,Gh_A13G0427,Gh_A07G1074,Gh_D05G1982,Gh_A02G0146,Gh_A02G0724,Gh_A05G2333,Gh_A09G1432,Gh_A05G3343,Gh_A09G1189,Gh_A06G0079,Gh_D09G2380,Gh_D04G0013,Gh_D10G2378,Gh_A10G1164,Gh_…
GO:0009163	nucleoside biosynthetic process	biological_process	0.25365	1	5	607	323	49285	Gh_A11G1559,Gh_D10G0193,Gh_A11G0034,Gh_A08G1833,Gh_D12G2019
GO:0042455	ribonucleoside biosynthetic process	biological_process	0.25365	1	5	607	323	49285	Gh_A11G1559,Gh_A08G1833,Gh_A11G0034,Gh_D10G0193,Gh_D12G2019
GO:0019104	DNA N-glycosylase activity	molecular_function	0.25372	1	1	607	28	49285	Gh_D01G2158
GO:1901659	glycosyl compound biosynthetic process	biological_process	0.25542	1	5	607	324	49285	Gh_A11G1559,Gh_D12G2019,Gh_A08G1833,Gh_A11G0034,Gh_D10G0193
GO:0072521	purine-containing compound metabolic process	biological_process	0.2559	1	7	607	482	49285	Gh_A08G0375,Gh_D12G2019,Gh_A08G1833,Gh_A11G0034,Gh_D10G0193,Gh_D01G0352,Gh_A11G1559
GO:0009878	nodule morphogenesis	biological_process	0.25658	1	1	607	27	49285	Gh_A11G2009
GO:0009886	post-embryonic morphogenesis	biological_process	0.25658	1	1	607	27	49285	Gh_A11G2009
GO:0044111	development involved in symbiotic interaction	biological_process	0.25658	1	1	607	27	49285	Gh_A11G2009
GO:0004484	mRNA guanylyltransferase activity	molecular_function	0.25673	1	1	607	21	49285	Gh_D01G2202
GO:0043066	negative regulation of apoptotic process	biological_process	0.25698	1	1	607	30	49285	Gh_D05G3557
GO:0043069	negative regulation of programmed cell death	biological_process	0.25698	1	1	607	30	49285	Gh_D05G3557
GO:0060548	negative regulation of cell death	biological_process	0.25698	1	1	607	30	49285	Gh_D05G3557
GO:0009415	response to water stimulus	biological_process	0.25771	1	1	607	33	49285	Gh_D05G0749
GO:0042147	retrograde transport, endosome to Golgi	biological_process	0.25777	1	1	607	25	49285	Gh_A01G0640
GO:0043624	cellular protein complex disassembly	biological_process	0.25785	1	2	607	101	49285	Gh_D06G2157,Gh_D12G1377
GO:0050801	ion homeostasis	biological_process	0.25839	1	2	607	93	49285	Gh_A07G1285,Gh_D07G1399
GO:0055080	cation homeostasis	biological_process	0.25839	1	2	607	93	49285	Gh_A07G1285,Gh_D07G1399
GO:0000275	mitochondrial proton-transporting ATP synthase complex, catalytic core F(1)	cellular_component	0.25943	1	1	607	26	49285	Gh_D10G0193
GO:0006278	RNA-dependent DNA replication	biological_process	0.2607	1	1	607	22	49285	Gh_A05G0155
GO:0045095	keratin filament	cellular_component	0.26074	1	1	607	25	49285	Gh_A02G0157
GO:0043167	ion binding	molecular_function	0.26106	1	184	607	14820	49285	Gh_A02G1539,Gh_A02G0724,Gh_D01G1445,Gh_A05G2333,Gh_D10G0621,Gh_D04G0799,Gh_D11G3113,Gh_D06G1590,Gh_A11G2009,Gh_A07G1074,Gh_D07G1998,Gh_A07G1047,Gh_D02G0202,Gh_D13G0613,Gh_A06G0198,Gh_D05G2131,Gh_A02G0630,Gh_D10G2348,Gh_A11G2125,Gh_A08G0828,Gh_D05G2864,Gh_D06G0104,Gh_A02G0075,Gh_A06G0122,Gh_A08G1989,Gh_D07G1856,Gh_D06G1826,Gh_A05G2479,Gh_D02G0213,Gh_A01G0343,Gh_D05G3557,Gh_A02G1509,Gh_A13G0911,Gh_…
GO:0005262	calcium channel activity	molecular_function	0.26264	1	2	607	88	49285	Gh_D07G1399,Gh_A07G1285
GO:0065003	macromolecular complex assembly	biological_process	0.26454	1	11	607	794	49285	Gh_D09G0624,Gh_D07G1399,Gh_A11G2125,Gh_D08G1486,Gh_D06G2157,Gh_D08G2528,Gh_A11G2711,Gh_D11G1665,Gh_A07G0314,Gh_A07G0712,Gh_A05G1251
GO:0051346	negative regulation of hydrolase activity	biological_process	0.26486	1	1	607	32	49285	Gh_D11G2578
GO:0000726	non-recombinational repair	biological_process	0.26527	1	1	607	25	49285	Gh_D01G0387
GO:0008242	omega peptidase activity	molecular_function	0.2657	1	1	607	25	49285	Gh_A03G0408
GO:0048583	regulation of response to stimulus	biological_process	0.26591	1	4	607	209	49285	Gh_D05G3573,Gh_D09G0225,Gh_D05G3574,Gh_A08G0890
GO:0033865	nucleoside bisphosphate metabolic process	biological_process	0.26602	1	2	607	85	49285	Gh_A11G1559,Gh_A08G0375
GO:0033875	ribonucleoside bisphosphate metabolic process	biological_process	0.26602	1	2	607	85	49285	Gh_A11G1559,Gh_A08G0375
GO:0034032	purine nucleoside bisphosphate metabolic process	biological_process	0.26602	1	2	607	85	49285	Gh_A11G1559,Gh_A08G0375
GO:0042470	melanosome	cellular_component	0.26669	1	1	607	23	49285	Gh_A02G0724
GO:0048770	pigment granule	cellular_component	0.26669	1	1	607	23	49285	Gh_A02G0724
GO:0016310	phosphorylation	biological_process	0.26727	1	48	607	3437	49285	Gh_D01G0362,Gh_D04G1763,Gh_A05G0854,Gh_A07G1649,Gh_A10G0350,Gh_A13G0280,Gh_D06G1293,Gh_A06G0292,Gh_D09G0682,Gh_D04G1503,Gh_A13G0911,Gh_A06G0654,Gh_A09G0181,Gh_A06G1405,Gh_D10G2373,Gh_A01G1666,Gh_D09G2380,Gh_D10G2378,Gh_D04G0013,Gh_A05G3343,Gh_A06G0079,Gh_A09G1189,Gh_A02G0724,Gh_A05G2333,Gh_A07G1558,Gh_A09G1432,Gh_D10G2374,Gh_D06G1590,Gh_A13G0427,Gh_D05G1982,Gh_A07G1074,Gh_D02G0202,Gh_D12G2062,Gh_…
GO:0005938	cell cortex	cellular_component	0.27025	1	4	607	205	49285	Gh_D11G0799,Gh_D05G2864,Gh_A11G2711,Gh_D05G3627
GO:0006468	protein phosphorylation	biological_process	0.2716	1	46	607	3275	49285	Gh_A05G3343,Gh_A09G1189,Gh_A06G0079,Gh_D09G2380,Gh_D10G2378,Gh_D04G0013,Gh_D10G2373,Gh_A01G1666,Gh_A06G0654,Gh_A09G0181,Gh_A06G1405,Gh_D09G0682,Gh_D04G1503,Gh_A13G0911,Gh_A07G1649,Gh_A10G0350,Gh_A13G0280,Gh_A06G0292,Gh_D06G1293,Gh_D04G1763,Gh_A05G0854,Gh_D01G0362,Gh_A11G0099,Gh_D07G1856,Gh_D10G2370,Gh_D02G0201,Gh_A10G0126,Gh_D09G1195,Gh_A05G2033,Gh_D05G3546,Gh_D01G1761,Gh_A02G0630,Gh_D05G2131,Gh_…
GO:0005047	signal recognition particle binding	molecular_function	0.27236	1	1	607	30	49285	Gh_A06G1337
GO:0009119	ribonucleoside metabolic process	biological_process	0.27238	1	6	607	406	49285	Gh_A08G0375,Gh_D12G2019,Gh_A08G1833,Gh_A11G0034,Gh_D10G0193,Gh_A11G1559
GO:0051015	actin filament binding	molecular_function	0.2731	1	1	607	29	49285	Gh_D01G1307
GO:0007127	meiosis I	biological_process	0.2733	1	1	607	30	49285	Gh_A07G1047
GO:0031410	cytoplasmic vesicle	cellular_component	0.27513	1	5	607	279	49285	Gh_A02G0724,Gh_D12G2019,Gh_D02G0325,Gh_D02G0292,Gh_A10G1159
GO:0004869	cysteine-type endopeptidase inhibitor activity	molecular_function	0.27579	1	1	607	36	49285	Gh_D06G1908
GO:0009966	regulation of signal transduction	biological_process	0.27595	1	3	607	140	49285	Gh_D05G3573,Gh_D05G3574,Gh_A08G0890
GO:0004536	deoxyribonuclease activity	molecular_function	0.27682	1	4	607	247	49285	Gh_A06G1405,Gh_D08G1486,Gh_A02G0213,Gh_A04G1178
GO:0031982	vesicle	cellular_component	0.27725	1	5	607	280	49285	Gh_A02G0724,Gh_D12G2019,Gh_D02G0325,Gh_D02G0292,Gh_A10G1159
GO:0001897	cytolysis by symbiont of host cells	biological_process	0.28244	1	1	607	26	49285	Gh_D03G1063
GO:0019836	hemolysis by symbiont of host erythrocytes	biological_process	0.28244	1	1	607	26	49285	Gh_D03G1063
GO:0006448	regulation of translational elongation	biological_process	0.28321	1	1	607	40	49285	Gh_D12G1377
GO:0045259	proton-transporting ATP synthase complex	cellular_component	0.28334	1	3	607	178	49285	Gh_D12G2019,Gh_D10G0193,Gh_A11G0034
GO:0006749	glutathione metabolic process	biological_process	0.28351	1	1	607	26	49285	Gh_A02G1283
GO:0006944	cellular membrane fusion	biological_process	0.28443	1	2	607	89	49285	Gh_D12G2019,Gh_A05G3492
GO:0022884	macromolecule transmembrane transporter activity	molecular_function	0.28522	1	1	607	33	49285	Gh_D09G0225
GO:0055082	cellular chemical homeostasis	biological_process	0.2856	1	2	607	100	49285	Gh_A07G1285,Gh_D07G1399
GO:0005615	extracellular space	cellular_component	0.28597	1	4	607	240	49285	Gh_D08G1486,Gh_D11G1665,Gh_A07G0314,Gh_D08G2528
GO:0016849	phosphorus-oxygen lyase activity	molecular_function	0.28752	1	1	607	35	49285	Gh_D01G0352
GO:0008192	RNA guanylyltransferase activity	molecular_function	0.28788	1	1	607	25	49285	Gh_D01G2202
GO:0070568	guanylyltransferase activity	molecular_function	0.28788	1	1	607	25	49285	Gh_D01G2202
GO:0003997	acyl-CoA oxidase activity	molecular_function	0.28808	1	1	607	26	49285	Gh_A07G1965
GO:0000347	THO complex	cellular_component	0.2884	1	1	607	34	49285	Gh_D12G2019
GO:0005200	structural constituent of cytoskeleton	molecular_function	0.28882	1	1	607	31	49285	Gh_D09G0624
GO:0071822	protein complex subunit organization	biological_process	0.28895	1	11	607	815	49285	Gh_D11G1665,Gh_A05G1251,Gh_A07G0314,Gh_D02G0325,Gh_A11G2125,Gh_D08G1486,Gh_D09G0624,Gh_D06G2157,Gh_D08G2528,Gh_D12G1377,Gh_A11G2711
GO:0051726	regulation of cell cycle	biological_process	0.28948	1	4	607	252	49285	Gh_D12G2019,Gh_A13G0973,Gh_A05G1251,Gh_A04G0186
GO:0009791	post-embryonic development	biological_process	0.29144	1	1	607	32	49285	Gh_A11G2009
GO:0016888	endodeoxyribonuclease activity, producing 5'-phosphomonoesters	molecular_function	0.29157	1	2	607	98	49285	Gh_A04G1178,Gh_A06G1405
GO:0006996	organelle organization	biological_process	0.29218	1	23	607	1782	49285	Gh_A05G3492,Gh_D01G0138,Gh_A06G0883,Gh_D12G2019,Gh_A02G0213,Gh_D01G1689,Gh_A05G1251,Gh_D02G0292,Gh_A13G1601,Gh_D07G1399,Gh_D03G1115,Gh_D06G2157,Gh_D10G2422,Gh_D02G0325,Gh_A06G1633,Gh_A07G0712,Gh_D01G1691,Gh_A09G1186,Gh_D01G0352,Gh_A04G0186,Gh_A11G2711,Gh_D09G0624,Gh_A02G1539
GO:0000502	proteasome complex	cellular_component	0.29231	1	2	607	105	49285	Gh_D05G2482,Gh_A06G0292
GO:0005759	mitochondrial matrix	cellular_component	0.2933	1	1	607	34	49285	Gh_D11G1228
GO:0015926	glucosidase activity	molecular_function	0.29542	1	1	607	30	49285	Gh_A08G1847
GO:0071941	nitrogen cycle metabolic process	biological_process	0.29545	1	1	607	26	49285	Gh_D12G1421
GO:0044764	multi-organism cellular process	biological_process	0.29549	1	13	607	941	49285	Gh_A07G1047,Gh_A10G1164,Gh_D01G0074,Gh_D09G1633,Gh_D01G1282,Gh_D07G1856,Gh_D01G1634,Gh_D09G0818,Gh_D12G1766,Gh_D02G0936,Gh_D02G1540,Gh_A11G2711,Gh_A13G0427
GO:0016491	oxidoreductase activity	molecular_function	0.29573	1	59	607	5050	49285	Gh_D04G0941,Gh_D10G2001,Gh_D08G0885,Gh_D02G0213,Gh_D05G0221,Gh_A01G0343,Gh_A01G0066,Gh_D02G0162,Gh_A08G0418,Gh_A04G0227,Gh_A02G1509,Gh_D02G0325,Gh_D03G1063,Gh_D07G0910,Gh_A06G0117,Gh_A02G0369,Gh_D07G2294,Gh_A05G2174,Gh_D07G0463,Gh_A01G0480,Gh_D02G0292,Gh_A06G0119,Gh_A13G0068,Gh_D06G1759,Gh_A10G1957,Gh_D05G2852,Gh_A09G0278,Gh_A06G1257,Gh_D02G0176,Gh_A07G0908,Gh_A08G1431,Gh_D02G0175,Gh_D07G1584,Gh_…
GO:0015085	calcium ion transmembrane transporter activity	molecular_function	0.29755	1	2	607	96	49285	Gh_D07G1399,Gh_A07G1285
GO:0008168	methyltransferase activity	molecular_function	0.29797	1	13	607	969	49285	Gh_D05G0707,Gh_A10G1164,Gh_A02G0726,Gh_D13G1223,Gh_A08G1399,Gh_D05G2646,Gh_A13G1848,Gh_D07G1337,Gh_D10G2422,Gh_A02G1539,Gh_D12G2016,Gh_A05G3527,Gh_D01G0140
GO:0043086	negative regulation of catalytic activity	biological_process	0.29837	1	1	607	36	49285	Gh_D11G2578
GO:0044092	negative regulation of molecular function	biological_process	0.29837	1	1	607	36	49285	Gh_D11G2578
GO:0006313	transposition, DNA-mediated	biological_process	0.29876	1	2	607	102	49285	Gh_D10G2069,Gh_D05G3248
GO:0032196	transposition	biological_process	0.29876	1	2	607	102	49285	Gh_D10G2069,Gh_D05G3248
GO:0006950	response to stress	biological_process	0.29886	1	32	607	2527	49285	Gh_D08G2528,Gh_A05G2418,Gh_A06G1633,Gh_D03G1608,Gh_A08G0997,Gh_D01G2158,Gh_D07G1399,Gh_D09G2048,Gh_A05G2479,Gh_A04G1178,Gh_A04G0183,Gh_D05G0749,Gh_D11G1086,Gh_D11G1665,Gh_A01G0745,Gh_A07G0314,Gh_A08G0998,Gh_D09G0225,Gh_D08G1486,Gh_D01G0387,Gh_A02G0502,Gh_A13G0973,Gh_D01G1282,Gh_D01G2202,Gh_D11G2523,Gh_A06G1405,Gh_D03G1115,Gh_A04G1072,Gh_A06G0654,Gh_D10G2422,Gh_A07G1285,Gh_D13G2287
GO:0044429	mitochondrial part	cellular_component	0.29998	1	8	607	580	49285	Gh_D01G0138,Gh_A06G0883,Gh_A05G3492,Gh_D10G0193,Gh_A11G0034,Gh_D12G2019,Gh_D11G1228,Gh_A07G1913
GO:0009116	nucleoside metabolic process	biological_process	0.30004	1	7	607	505	49285	Gh_A08G0375,Gh_D12G2019,Gh_D04G1791,Gh_A08G1833,Gh_A11G0034,Gh_D10G0193,Gh_A11G1559
GO:0006261	DNA-dependent DNA replication	biological_process	0.30103	1	4	607	249	49285	Gh_A08G0998,Gh_A07G1285,Gh_D07G1399,Gh_A08G0418
GO:0016407	acetyltransferase activity	molecular_function	0.30147	1	4	607	240	49285	Gh_A06G0171,Gh_A02G0321,Gh_A10G2155,Gh_A02G1509
GO:1901657	glycosyl compound metabolic process	biological_process	0.30153	1	7	607	506	49285	Gh_A11G1559,Gh_A08G1833,Gh_A11G0034,Gh_D10G0193,Gh_A08G0375,Gh_D12G2019,Gh_D04G1791
GO:0015075	ion transmembrane transporter activity	molecular_function	0.30173	1	27	607	2127	49285	Gh_A05G1900,Gh_A07G1285,Gh_D07G1399,Gh_D01G1825,Gh_A10G0598,Gh_D12G0296,Gh_A08G1833,Gh_A05G0155,Gh_D12G2019,Gh_D11G1086,Gh_D07G1983,Gh_A08G0404,Gh_D12G2571,Gh_D07G1998,Gh_D12G0460,Gh_A12G0008,Gh_A07G0823,Gh_D08G0069,Gh_D08G1486,Gh_A13G1677,Gh_D05G0769,Gh_A08G0900,Gh_A11G0034,Gh_A12G0111,Gh_D01G0074,Gh_A01G0102,Gh_A08G1377
GO:0001907	killing by symbiont of host cells	biological_process	0.30183	1	1	607	28	49285	Gh_D03G1063
GO:0044004	disruption by symbiont of host cell	biological_process	0.30183	1	1	607	28	49285	Gh_D03G1063
GO:0009847	spore germination	biological_process	0.30214	1	1	607	32	49285	Gh_D12G0460
GO:0016168	chlorophyll binding	molecular_function	0.30338	1	1	607	40	49285	Gh_D07G1455
GO:0006635	fatty acid beta-oxidation	biological_process	0.3049	1	1	607	28	49285	Gh_A07G1965
GO:0009062	fatty acid catabolic process	biological_process	0.3049	1	1	607	28	49285	Gh_A07G1965
GO:0019395	fatty acid oxidation	biological_process	0.3049	1	1	607	28	49285	Gh_A07G1965
GO:0034440	lipid oxidation	biological_process	0.3049	1	1	607	28	49285	Gh_A07G1965
GO:0010646	regulation of cell communication	biological_process	0.3062	1	3	607	148	49285	Gh_D05G3573,Gh_A08G0890,Gh_D05G3574
GO:0010309	acireductone dioxygenase [iron(II)-requiring] activity	molecular_function	0.3078	1	1	607	40	49285	Gh_A08G0418
GO:0023051	regulation of signaling	biological_process	0.30857	1	3	607	149	49285	Gh_A08G0890,Gh_D05G3574,Gh_D05G3573
GO:0016301	kinase activity	molecular_function	0.30957	1	59	607	4298	49285	Gh_A06G0079,Gh_A09G1189,Gh_A05G3343,Gh_A05G3472,Gh_D10G2378,Gh_D04G0013,Gh_A10G1164,Gh_D02G0127,Gh_D09G2380,Gh_A01G1666,Gh_D10G2373,Gh_A06G1405,Gh_D10G0635,Gh_A09G0181,Gh_A06G0654,Gh_A13G0911,Gh_D04G1503,Gh_D09G0682,Gh_A06G0292,Gh_D06G1293,Gh_A13G0280,Gh_A08G0375,Gh_A10G0350,Gh_D01G1282,Gh_A07G1649,Gh_A11G1559,Gh_A05G0854,Gh_D04G1763,Gh_D01G0362,Gh_A05G2479,Gh_D07G1856,Gh_D10G2432,Gh_A11G0099,Gh_…
GO:0044707	single-multicellular organism process	biological_process	0.30975	1	12	607	850	49285	Gh_A02G0630,Gh_D02G0094,Gh_D08G1486,Gh_A09G1432,Gh_A11G2009,Gh_D08G2528,Gh_D06G0351,Gh_A07G0314,Gh_A08G0404,Gh_D11G1665,Gh_A05G3343,Gh_D12G1543
GO:0051801	cytolysis in other organism involved in symbiotic interaction	biological_process	0.30996	1	1	607	30	49285	Gh_D03G1063
GO:0052331	hemolysis in other organism involved in symbiotic interaction	biological_process	0.30996	1	1	607	30	49285	Gh_D03G1063
GO:0005791	rough endoplasmic reticulum	cellular_component	0.31275	1	1	607	34	49285	Gh_A06G1337
GO:0030867	rough endoplasmic reticulum membrane	cellular_component	0.31275	1	1	607	34	49285	Gh_A06G1337
GO:0043022	ribosome binding	molecular_function	0.314	1	1	607	43	49285	Gh_D12G1377
GO:0008250	oligosaccharyltransferase complex	cellular_component	0.31523	1	1	607	32	49285	Gh_D11G3113
GO:0005753	mitochondrial proton-transporting ATP synthase complex	cellular_component	0.31621	1	2	607	100	49285	Gh_D10G0193,Gh_A11G0034
GO:0003964	RNA-directed DNA polymerase activity	molecular_function	0.31692	1	1	607	28	49285	Gh_A05G0155
GO:0006310	DNA recombination	biological_process	0.31771	1	9	607	573	49285	Gh_D01G2202,Gh_D10G2069,Gh_D11G2523,Gh_A05G2479,Gh_A04G0183,Gh_D05G3248,Gh_D01G1282,Gh_A07G1047,Gh_D11G1086
GO:0004519	endonuclease activity	molecular_function	0.31927	1	5	607	341	49285	Gh_D01G1456,Gh_A06G1405,Gh_D03G0712,Gh_D13G1870,Gh_A04G1178
GO:0000090	mitotic anaphase	biological_process	0.31939	1	1	607	41	49285	Gh_A02G0213
GO:0051322	anaphase	biological_process	0.31939	1	1	607	41	49285	Gh_A02G0213
GO:0003910	DNA ligase (ATP) activity	molecular_function	0.32053	1	1	607	30	49285	Gh_D01G2202
GO:0031082	BLOC complex	cellular_component	0.32082	1	1	607	36	49285	Gh_D12G2019
GO:0031083	BLOC-1 complex	cellular_component	0.32082	1	1	607	36	49285	Gh_D12G2019
GO:0044179	hemolysis in other organism	biological_process	0.32192	1	1	607	31	49285	Gh_D03G1063
GO:0051715	cytolysis in other organism	biological_process	0.32192	1	1	607	31	49285	Gh_D03G1063
GO:0009144	purine nucleoside triphosphate metabolic process	biological_process	0.32228	1	4	607	273	49285	Gh_D12G2019,Gh_A08G1833,Gh_A11G0034,Gh_D10G0193
GO:0009199	ribonucleoside triphosphate metabolic process	biological_process	0.32228	1	4	607	273	49285	Gh_D12G2019,Gh_D10G0193,Gh_A11G0034,Gh_A08G1833
GO:0009205	purine ribonucleoside triphosphate metabolic process	biological_process	0.32228	1	4	607	273	49285	Gh_D12G2019,Gh_A08G1833,Gh_D10G0193,Gh_A11G0034
GO:0015985	energy coupled proton transport, down electrochemical gradient	biological_process	0.32247	1	3	607	193	49285	Gh_D12G2019,Gh_A11G0034,Gh_A08G1833
GO:0015986	ATP synthesis coupled proton transport	biological_process	0.32247	1	3	607	193	49285	Gh_A08G1833,Gh_A11G0034,Gh_D12G2019
GO:0006305	DNA alkylation	biological_process	0.32306	1	1	607	36	49285	Gh_D01G0140
GO:0006306	DNA methylation	biological_process	0.32306	1	1	607	36	49285	Gh_D01G0140
GO:0044728	DNA methylation or demethylation	biological_process	0.32306	1	1	607	36	49285	Gh_D01G0140
GO:0005216	ion channel activity	molecular_function	0.32342	1	7	607	454	49285	Gh_D07G1399,Gh_D07G1983,Gh_A12G0111,Gh_D12G0296,Gh_A12G0008,Gh_A07G1285,Gh_A07G0823
GO:0022838	substrate-specific channel activity	molecular_function	0.32342	1	7	607	454	49285	Gh_D07G1399,Gh_D07G1983,Gh_A12G0111,Gh_D12G0296,Gh_A07G1285,Gh_A12G0008,Gh_A07G0823
GO:0004520	endodeoxyribonuclease activity	molecular_function	0.32376	1	2	607	105	49285	Gh_A04G1178,Gh_A06G1405
GO:0005247	voltage-gated chloride channel activity	molecular_function	0.32415	1	1	607	29	49285	Gh_A12G0008
GO:0005254	chloride channel activity	molecular_function	0.32415	1	1	607	29	49285	Gh_A12G0008
GO:0008308	voltage-gated anion channel activity	molecular_function	0.32415	1	1	607	29	49285	Gh_A12G0008
GO:0015108	chloride transmembrane transporter activity	molecular_function	0.32415	1	1	607	29	49285	Gh_A12G0008
GO:0016929	SUMO-specific protease activity	molecular_function	0.32454	1	1	607	35	49285	Gh_D04G0388
GO:0032183	SUMO binding	molecular_function	0.32454	1	1	607	35	49285	Gh_D04G0388
GO:0070122	isopeptidase activity	molecular_function	0.32454	1	1	607	35	49285	Gh_D04G0388
GO:0070138	small conjugating protein-specific isopeptidase activity	molecular_function	0.32454	1	1	607	35	49285	Gh_D04G0388
GO:0070140	SUMO-specific isopeptidase activity	molecular_function	0.32454	1	1	607	35	49285	Gh_D04G0388
GO:0043241	protein complex disassembly	biological_process	0.32517	1	2	607	117	49285	Gh_D06G2157,Gh_D12G1377
GO:0051090	regulation of sequence-specific DNA binding transcription factor activity	biological_process	0.32643	1	1	607	31	49285	Gh_D05G3623
GO:0070008	serine-type exopeptidase activity	molecular_function	0.32692	1	3	607	179	49285	Gh_D05G3308,Gh_A04G0045,Gh_A04G0172
GO:0072329	monocarboxylic acid catabolic process	biological_process	0.32816	1	1	607	32	49285	Gh_A07G1965
GO:0065009	regulation of molecular function	biological_process	0.32824	1	3	607	184	49285	Gh_D05G3623,Gh_D11G2578,Gh_A08G0890
GO:0051818	disruption of cells of other organism involved in symbiotic interaction	biological_process	0.3286	1	1	607	32	49285	Gh_D03G1063
GO:0051883	killing of cells in other organism involved in symbiotic interaction	biological_process	0.3286	1	1	607	32	49285	Gh_D03G1063
GO:0004725	protein tyrosine phosphatase activity	molecular_function	0.32939	1	2	607	99	49285	Gh_A07G1703,Gh_D01G2202
GO:0033177	proton-transporting two-sector ATPase complex, proton-transporting domain	cellular_component	0.33151	1	4	607	279	49285	Gh_A08G1377,Gh_D12G2019,Gh_D08G1486,Gh_A11G0034
GO:0040029	regulation of gene expression, epigenetic	biological_process	0.33224	1	1	607	37	49285	Gh_D01G0140
GO:0006518	peptide metabolic process	biological_process	0.33333	1	2	607	109	49285	Gh_A02G1283,Gh_A13G1253
GO:0006370	7-methylguanosine mRNA capping	biological_process	0.33373	1	1	607	30	49285	Gh_D01G2202
GO:0006796	phosphate-containing compound metabolic process	biological_process	0.33515	1	61	607	4668	49285	Gh_A11G0099,Gh_D07G1856,Gh_D10G0193,Gh_D10G2370,Gh_A08G1833,Gh_D02G0201,Gh_A10G0126,Gh_D09G1195,Gh_D05G3546,Gh_A05G2033,Gh_D05G2131,Gh_A02G0630,Gh_A13G1253,Gh_D01G1761,Gh_A04G0991,Gh_D12G1543,Gh_A07G1703,Gh_D02G0202,Gh_D12G2062,Gh_A11G0034,Gh_D06G1590,Gh_D10G2374,Gh_A13G0427,Gh_A10G1159,Gh_D05G1982,Gh_D01G0352,Gh_A07G1074,Gh_A02G0724,Gh_A09G1432,Gh_A05G2333,Gh_A07G1558,Gh_A05G3343,Gh_A05G3472,Gh_…
GO:0003678	DNA helicase activity	molecular_function	0.33531	1	9	607	538	49285	Gh_D11G2523,Gh_D03G1115,Gh_D10G2422,Gh_A05G2479,Gh_A04G0183,Gh_D11G1086,Gh_A06G1633,Gh_D05G3557,Gh_D01G1282
GO:0003924	GTPase activity	molecular_function	0.33535	1	15	607	1056	49285	Gh_D11G2523,Gh_D10G2348,Gh_A11G1559,Gh_A09G0233,Gh_A11G2507,Gh_A12G0422,Gh_D11G1086,Gh_D12G2019,Gh_D07G2178,Gh_A05G3492,Gh_A05G3075,Gh_A05G2479,Gh_D01G1825,Gh_D10G2432,Gh_A06G1337
GO:0015267	channel activity	molecular_function	0.33587	1	7	607	462	49285	Gh_A12G0111,Gh_D12G0296,Gh_A07G0823,Gh_A12G0008,Gh_A07G1285,Gh_D07G1399,Gh_D07G1983
GO:0022803	passive transmembrane transporter activity	molecular_function	0.33587	1	7	607	462	49285	Gh_D07G1399,Gh_D07G1983,Gh_D12G0296,Gh_A12G0111,Gh_A12G0008,Gh_A07G0823,Gh_A07G1285
GO:0051213	dioxygenase activity	molecular_function	0.33701	1	3	607	180	49285	Gh_D05G2852,Gh_A08G0418,Gh_A13G0068
GO:0006793	phosphorus metabolic process	biological_process	0.33818	1	61	607	4673	49285	Gh_D01G0362,Gh_D05G2059,Gh_A11G1559,Gh_A05G0854,Gh_D04G1763,Gh_D06G1293,Gh_A06G0292,Gh_A13G0280,Gh_A08G0375,Gh_A10G0350,Gh_A07G1649,Gh_A13G0911,Gh_D04G1503,Gh_A08G0890,Gh_D09G0682,Gh_D04G1791,Gh_A06G1405,Gh_A09G0181,Gh_A06G0654,Gh_D01G2202,Gh_A01G1666,Gh_D10G2373,Gh_D12G2019,Gh_D10G2378,Gh_D04G0013,Gh_D09G2380,Gh_A09G1189,Gh_A06G0079,Gh_A05G3343,Gh_A05G3472,Gh_A09G1432,Gh_A05G2333,Gh_A07G1558,Gh_…
GO:0005351	sugar:hydrogen symporter activity	molecular_function	0.33877	1	1	607	39	49285	Gh_A05G1900
GO:0015295	solute:hydrogen symporter activity	molecular_function	0.33877	1	1	607	39	49285	Gh_A05G1900
GO:0048878	chemical homeostasis	biological_process	0.339	1	2	607	109	49285	Gh_D07G1399,Gh_A07G1285
GO:0009405	pathogenesis	biological_process	0.33932	1	7	607	489	49285	Gh_A07G0906,Gh_D01G0214,Gh_A05G0854,Gh_D09G0225,Gh_D05G3308,Gh_A13G0875,Gh_D01G1472
GO:0009141	nucleoside triphosphate metabolic process	biological_process	0.34044	1	4	607	280	49285	Gh_D10G0193,Gh_A11G0034,Gh_A08G1833,Gh_D12G2019
GO:0007126	meiosis	biological_process	0.3413	1	1	607	39	49285	Gh_A07G1047
GO:0007008	outer mitochondrial membrane organization	biological_process	0.34178	1	1	607	38	49285	Gh_A06G0883
GO:0045040	protein import into mitochondrial outer membrane	biological_process	0.34178	1	1	607	38	49285	Gh_A06G0883
GO:0006665	sphingolipid metabolic process	biological_process	0.34232	1	1	607	35	49285	Gh_D10G0635
GO:0008200	ion channel inhibitor activity	molecular_function	0.3426	1	2	607	98	49285	Gh_D09G0225,Gh_A05G0854
GO:0016248	channel inhibitor activity	molecular_function	0.3426	1	2	607	98	49285	Gh_A05G0854,Gh_D09G0225
GO:0008649	rRNA methyltransferase activity	molecular_function	0.34481	1	1	607	39	49285	Gh_A08G1399
GO:0045263	proton-transporting ATP synthase complex, coupling factor F(o)	cellular_component	0.34496	1	2	607	114	49285	Gh_A11G0034,Gh_D12G2019
GO:0005337	nucleoside transmembrane transporter activity	molecular_function	0.34537	1	1	607	41	49285	Gh_D13G2125
GO:0016634	oxidoreductase activity, acting on the CH-CH group of donors, oxygen as acceptor	molecular_function	0.34572	1	1	607	34	49285	Gh_A07G1965
GO:0030029	actin filament-based process	biological_process	0.34583	1	2	607	100	49285	Gh_D02G0325,Gh_D06G2157
GO:0030036	actin cytoskeleton organization	biological_process	0.34583	1	2	607	100	49285	Gh_D06G2157,Gh_D02G0325
GO:0031640	killing of cells of other organism	biological_process	0.34609	1	1	607	34	49285	Gh_D03G1063
GO:0044364	disruption of cells of other organism	biological_process	0.34609	1	1	607	34	49285	Gh_D03G1063
GO:0005402	cation:sugar symporter activity	molecular_function	0.34625	1	1	607	40	49285	Gh_A05G1900
GO:0031515	tRNA (m1A) methyltransferase complex	cellular_component	0.34823	1	1	607	44	49285	Gh_D11G0497
GO:0034708	methyltransferase complex	cellular_component	0.34823	1	1	607	44	49285	Gh_D11G0497
GO:0043527	tRNA methyltransferase complex	cellular_component	0.34823	1	1	607	44	49285	Gh_D11G0497
GO:0005319	lipid transporter activity	molecular_function	0.34832	1	1	607	35	49285	Gh_D12G1667
GO:0051302	regulation of cell division	biological_process	0.34857	1	1	607	33	49285	Gh_D12G1417
GO:0016741	transferase activity, transferring one-carbon groups	molecular_function	0.35104	1	13	607	1010	49285	Gh_A10G1164,Gh_A02G0726,Gh_D05G0707,Gh_D10G2422,Gh_A02G1539,Gh_A05G3527,Gh_D12G2016,Gh_D01G0140,Gh_D07G1337,Gh_A13G1848,Gh_D13G1223,Gh_D05G2646,Gh_A08G1399
GO:0004576	oligosaccharyl transferase activity	molecular_function	0.35199	1	1	607	32	49285	Gh_D11G3113
GO:0008289	lipid binding	molecular_function	0.35203	1	7	607	475	49285	Gh_D12G2019,Gh_D05G0980,Gh_A07G0314,Gh_A13G0875,Gh_A13G1601,Gh_D12G0237,Gh_D12G1667
GO:0005215	transporter activity	molecular_function	0.35275	1	45	607	3638	49285	Gh_A01G0640,Gh_D12G0237,Gh_A07G1285,Gh_D01G1825,Gh_A10G0598,Gh_D12G2019,Gh_A05G0155,Gh_A10G1164,Gh_A08G0404,Gh_A12G0422,Gh_D12G2571,Gh_A05G1025,Gh_D09G0225,Gh_D12G0460,Gh_D08G1486,Gh_A13G1677,Gh_A08G1377,Gh_A09G0233,Gh_A11G2506,Gh_A03G0408,Gh_D09G1081,Gh_D13G2125,Gh_D10G0725,Gh_A05G1900,Gh_D07G1399,Gh_D12G1974,Gh_D10G2432,Gh_A06G0259,Gh_D12G0296,Gh_A08G1833,Gh_D11G1086,Gh_D07G1983,Gh_A11G2507,Gh_…
GO:0001906	cell killing	biological_process	0.35285	1	1	607	35	49285	Gh_D03G1063
GO:0032984	macromolecular complex disassembly	biological_process	0.3539	1	2	607	125	49285	Gh_D06G2157,Gh_D12G1377
GO:0043623	cellular protein complex assembly	biological_process	0.35518	1	7	607	518	49285	Gh_D11G1665,Gh_A11G2125,Gh_D08G1486,Gh_D06G2157,Gh_A07G0314,Gh_D08G2528,Gh_A11G2711
GO:0050664	oxidoreductase activity, acting on NAD(P)H, oxygen as acceptor	molecular_function	0.35684	1	1	607	29	49285	Gh_D07G0463
GO:0008175	tRNA methyltransferase activity	molecular_function	0.3579	1	2	607	113	49285	Gh_D05G2646,Gh_A05G3527
GO:0048522	positive regulation of cellular process	biological_process	0.35895	1	6	607	440	49285	Gh_A01G1105,Gh_D12G1377,Gh_D06G2063,Gh_D01G1472,Gh_A02G0213,Gh_D09G1633
GO:0006094	gluconeogenesis	biological_process	0.35941	1	1	607	36	49285	Gh_A07G1778
GO:0019319	hexose biosynthetic process	biological_process	0.35941	1	1	607	36	49285	Gh_A07G1778
GO:0046364	monosaccharide biosynthetic process	biological_process	0.35941	1	1	607	36	49285	Gh_A07G1778
GO:0046486	glycerolipid metabolic process	biological_process	0.35951	1	5	607	329	49285	Gh_A05G3472,Gh_D05G2059,Gh_D10G0193,Gh_A05G0342,Gh_A07G1558
GO:0031966	mitochondrial membrane	cellular_component	0.35961	1	7	607	525	49285	Gh_A06G0883,Gh_D01G0138,Gh_A05G3492,Gh_A11G0034,Gh_D10G0193,Gh_A07G1913,Gh_D12G2019
GO:0004140	dephospho-CoA kinase activity	molecular_function	0.35977	1	1	607	42	49285	Gh_A11G1559
GO:0015081	sodium ion transmembrane transporter activity	molecular_function	0.36092	1	2	607	106	49285	Gh_A13G1677,Gh_D07G1998
GO:0008173	RNA methyltransferase activity	molecular_function	0.36135	1	3	607	187	49285	Gh_A08G1399,Gh_D05G2646,Gh_A05G3527
GO:0051119	sugar transmembrane transporter activity	molecular_function	0.36188	1	1	607	42	49285	Gh_A05G1900
GO:0009117	nucleotide metabolic process	biological_process	0.36221	1	8	607	618	49285	Gh_D04G1791,Gh_A11G1559,Gh_D01G0352,Gh_A11G0034,Gh_D10G0193,Gh_A08G1833,Gh_D12G2019,Gh_A08G0375
GO:0004888	transmembrane signaling receptor activity	molecular_function	0.36301	1	4	607	241	49285	Gh_D07G1983,Gh_A12G0111,Gh_D12G0296,Gh_A07G0823
GO:0006461	protein complex assembly	biological_process	0.36466	1	9	607	693	49285	Gh_D08G2528,Gh_A11G2711,Gh_D09G0624,Gh_A11G2125,Gh_D08G1486,Gh_D06G2157,Gh_D11G1665,Gh_A07G0314,Gh_A05G1251
GO:0006821	chloride transport	biological_process	0.3656	1	1	607	34	49285	Gh_A12G0008
GO:0070271	protein complex biogenesis	biological_process	0.36605	1	9	607	694	49285	Gh_A07G0314,Gh_A05G1251,Gh_D11G1665,Gh_A11G2711,Gh_D08G2528,Gh_D06G2157,Gh_D09G0624,Gh_D08G1486,Gh_A11G2125
GO:0030488	tRNA methylation	biological_process	0.36852	1	1	607	47	49285	Gh_D11G0497
GO:0022411	cellular component disassembly	biological_process	0.37243	1	2	607	131	49285	Gh_D06G2157,Gh_D12G1377
GO:0006753	nucleoside phosphate metabolic process	biological_process	0.37271	1	8	607	625	49285	Gh_A11G0034,Gh_D10G0193,Gh_A08G1833,Gh_D12G2019,Gh_A08G0375,Gh_D01G0352,Gh_A11G1559,Gh_D04G1791
GO:0006470	protein dephosphorylation	biological_process	0.37382	1	2	607	108	49285	Gh_D01G2202,Gh_A07G1703
GO:0048870	cell motility	biological_process	0.37408	1	3	607	190	49285	Gh_D05G2531,Gh_A11G2711,Gh_D09G0077
GO:0051674	localization of cell	biological_process	0.37408	1	3	607	190	49285	Gh_D05G2531,Gh_A11G2711,Gh_D09G0077
GO:0031124	mRNA 3'-end processing	biological_process	0.37579	1	1	607	44	49285	Gh_A09G0475
GO:0003896	DNA primase activity	molecular_function	0.37633	1	1	607	37	49285	Gh_A07G0568
GO:0010038	response to metal ion	biological_process	0.37675	1	1	607	41	49285	Gh_D12G1417
GO:0004518	nuclease activity	molecular_function	0.37682	1	9	607	689	49285	Gh_A02G0213,Gh_A10G1133,Gh_D01G1456,Gh_A04G1178,Gh_D07G1526,Gh_D08G1486,Gh_A06G1405,Gh_D13G1870,Gh_D03G0712
GO:0010564	regulation of cell cycle process	biological_process	0.37835	1	2	607	117	49285	Gh_A05G1251,Gh_A04G0186
GO:0001539	ciliary or bacterial-type flagellar motility	biological_process	0.37922	1	1	607	47	49285	Gh_D09G0077
GO:0071973	bacterial-type flagellar cell motility	biological_process	0.37922	1	1	607	47	49285	Gh_D09G0077
GO:0043043	peptide biosynthetic process	biological_process	0.38185	1	1	607	40	49285	Gh_A13G1253
GO:0009512	cytochrome b6f complex	cellular_component	0.38261	1	1	607	42	49285	Gh_D11G0916
GO:0065008	regulation of biological quality	biological_process	0.384	1	15	607	1215	49285	Gh_A06G1633,Gh_D11G1665,Gh_D01G0144,Gh_D08G0621,Gh_D09G0184,Gh_A07G0314,Gh_D01G1634,Gh_D08G1486,Gh_D03G1115,Gh_D03G1063,Gh_D07G1399,Gh_A07G1285,Gh_D10G2422,Gh_D06G2157,Gh_D08G2528
GO:0000922	spindle pole	cellular_component	0.38449	1	1	607	43	49285	Gh_D09G0624
GO:0051128	regulation of cellular component organization	biological_process	0.38573	1	4	607	288	49285	Gh_D06G2157,Gh_A02G0213,Gh_A04G0186,Gh_D12G1377
GO:0007155	cell adhesion	biological_process	0.38574	1	4	607	275	49285	Gh_D10G0725,Gh_D09G2380,Gh_D08G1486,Gh_A07G0906
GO:0005253	anion channel activity	molecular_function	0.38708	1	1	607	35	49285	Gh_A12G0008
GO:0005740	mitochondrial envelope	cellular_component	0.38955	1	7	607	546	49285	Gh_A07G1913,Gh_D12G2019,Gh_A11G0034,Gh_D10G0193,Gh_A05G3492,Gh_A06G0883,Gh_D01G0138
GO:0080134	regulation of response to stress	biological_process	0.39014	1	1	607	43	49285	Gh_D09G0225
GO:0003995	acyl-CoA dehydrogenase activity	molecular_function	0.39297	1	1	607	40	49285	Gh_D02G0551
GO:0031109	microtubule polymerization or depolymerization	biological_process	0.39334	1	1	607	49	49285	Gh_A02G0213
GO:0031110	regulation of microtubule polymerization or depolymerization	biological_process	0.39334	1	1	607	49	49285	Gh_A02G0213
GO:0009891	positive regulation of biosynthetic process	biological_process	0.39348	1	2	607	126	49285	Gh_D06G2063,Gh_D12G1377
GO:0010557	positive regulation of macromolecule biosynthetic process	biological_process	0.39348	1	2	607	126	49285	Gh_D12G1377,Gh_D06G2063
GO:0031328	positive regulation of cellular biosynthetic process	biological_process	0.39348	1	2	607	126	49285	Gh_D06G2063,Gh_D12G1377
GO:0003873	6-phosphofructo-2-kinase activity	molecular_function	0.39555	1	1	607	55	49285	Gh_A11G1559
GO:0006000	fructose metabolic process	biological_process	0.39555	1	1	607	55	49285	Gh_A11G1559
GO:0008272	sulfate transport	biological_process	0.39722	1	1	607	39	49285	Gh_A05G0155
GO:0015116	sulfate transmembrane transporter activity	molecular_function	0.39722	1	1	607	39	49285	Gh_A05G0155
GO:0008047	enzyme activator activity	molecular_function	0.39756	1	3	607	196	49285	Gh_D07G1066,Gh_A10G0126,Gh_D06G0351
GO:0005783	endoplasmic reticulum	cellular_component	0.39819	1	7	607	554	49285	Gh_D04G0914,Gh_A07G1047,Gh_D08G1041,Gh_D09G0231,Gh_D01G0138,Gh_A06G1337,Gh_D11G3113
GO:0016763	transferase activity, transferring pentosyl groups	molecular_function	0.39911	1	2	607	118	49285	Gh_A04G0186,Gh_A07G1703
GO:0008855	exodeoxyribonuclease VII activity	molecular_function	0.39932	1	2	607	131	49285	Gh_A02G0213,Gh_D08G1486
GO:0033043	regulation of organelle organization	biological_process	0.40177	1	3	607	201	49285	Gh_A02G0213,Gh_D06G2157,Gh_A04G0186
GO:0000049	tRNA binding	molecular_function	0.4023	1	1	607	45	49285	Gh_D05G3569
GO:0042626	ATPase activity, coupled to transmembrane movement of substances	molecular_function	0.40259	1	5	607	310	49285	Gh_A12G0422,Gh_A11G2507,Gh_A09G0233,Gh_D10G2432,Gh_A11G2506
GO:0043492	ATPase activity, coupled to movement of substances	molecular_function	0.40259	1	5	607	310	49285	Gh_A09G0233,Gh_D10G2432,Gh_A11G2506,Gh_A11G2507,Gh_A12G0422
GO:0008017	microtubule binding	molecular_function	0.40287	1	5	607	307	49285	Gh_A02G0213,Gh_A01G0745,Gh_A01G0402,Gh_A08G0273,Gh_D11G2578
GO:0016843	amine-lyase activity	molecular_function	0.4029	1	1	607	49	49285	Gh_D07G1124
GO:0016844	strictosidine synthase activity	molecular_function	0.4029	1	1	607	49	49285	Gh_D07G1124
GO:0033179	proton-transporting V-type ATPase, V0 domain	cellular_component	0.40694	1	2	607	131	49285	Gh_A08G1377,Gh_D08G1486
GO:0008237	metallopeptidase activity	molecular_function	0.40699	1	4	607	266	49285	Gh_D13G1742,Gh_D06G1293,Gh_D05G3578,Gh_D09G2380
GO:0006259	DNA metabolic process	biological_process	0.40742	1	30	607	2422	49285	Gh_D05G3248,Gh_D06G0151,Gh_A08G0998,Gh_A05G0155,Gh_D11G1086,Gh_D01G1689,Gh_D12G0348,Gh_A05G2479,Gh_A04G0183,Gh_A04G1178,Gh_D10G2069,Gh_A07G1285,Gh_D10G2422,Gh_D11G2523,Gh_D07G1399,Gh_A06G1405,Gh_D03G1115,Gh_A04G1072,Gh_D01G2202,Gh_D01G2158,Gh_D05G3557,Gh_D01G1282,Gh_D01G1691,Gh_A07G0712,Gh_A07G1047,Gh_A06G1633,Gh_D01G0387,Gh_A07G0568,Gh_A08G0418,Gh_D01G0140
GO:0004721	phosphoprotein phosphatase activity	molecular_function	0.40772	1	2	607	118	49285	Gh_D01G2202,Gh_A07G1703
GO:0016702	oxidoreductase activity, acting on single donors with incorporation of molecular oxygen, incorporation of two atoms of oxygen	molecular_function	0.4086	1	2	607	126	49285	Gh_A13G0068,Gh_A08G0418
GO:0016868	intramolecular transferase activity, phosphotransferases	molecular_function	0.41056	1	1	607	43	49285	Gh_A10G1837
GO:0017080	sodium channel regulator activity	molecular_function	0.41279	1	1	607	40	49285	Gh_A05G0854
GO:0019871	sodium channel inhibitor activity	molecular_function	0.41279	1	1	607	40	49285	Gh_A05G0854
GO:0019083	viral transcription	biological_process	0.41406	1	1	607	46	49285	Gh_D09G1633
GO:0045735	nutrient reservoir activity	molecular_function	0.41445	1	2	607	144	49285	Gh_D01G1472,Gh_A08G0418
GO:0032940	secretion by cell	biological_process	0.41488	1	4	607	260	49285	Gh_D05G3627,Gh_D05G2864,Gh_D11G0799,Gh_D08G1486
GO:0043900	regulation of multi-organism process	biological_process	0.41542	1	1	607	46	49285	Gh_D01G0074
GO:0051607	defense response to virus	biological_process	0.4157	1	1	607	43	49285	Gh_A01G0745
GO:0022857	transmembrane transporter activity	molecular_function	0.41621	1	37	607	3022	49285	Gh_A10G0598,Gh_D01G1825,Gh_D12G2019,Gh_A05G0155,Gh_A08G0404,Gh_A07G1285,Gh_A13G1677,Gh_A08G1377,Gh_D09G0225,Gh_A12G0422,Gh_D12G2571,Gh_D08G1486,Gh_D12G0460,Gh_D10G2432,Gh_D11G1086,Gh_D07G1983,Gh_D12G0296,Gh_A06G0259,Gh_A08G1833,Gh_A03G0408,Gh_A11G2506,Gh_A09G0233,Gh_D07G1399,Gh_D13G2125,Gh_A05G1900,Gh_A08G0900,Gh_D05G0769,Gh_D13G1850,Gh_A01G0102,Gh_D01G0074,Gh_A12G0111,Gh_A11G0034,Gh_D07G1998,Gh_…
GO:0009055	electron carrier activity	molecular_function	0.41708	1	6	607	527	49285	Gh_D09G0231,Gh_D07G1998,Gh_D08G1214,Gh_D09G0184,Gh_D08G1215,Gh_A08G0906
GO:0016247	channel regulator activity	molecular_function	0.41712	1	2	607	114	49285	Gh_D09G0225,Gh_A05G0854
GO:0016757	transferase activity, transferring glycosyl groups	molecular_function	0.41742	1	17	607	1335	49285	Gh_A05G0556,Gh_D04G0402,Gh_D01G1004,Gh_A04G1178,Gh_D13G1742,Gh_D09G0231,Gh_D06G2157,Gh_D13G1743,Gh_D08G1041,Gh_D05G0315,Gh_A05G0764,Gh_A07G1703,Gh_A02G0308,Gh_D02G0226,Gh_D01G0440,Gh_D11G3113,Gh_A04G0186
GO:0071944	cell periphery	cellular_component	0.41783	1	15	607	1163	49285	Gh_A08G1848,Gh_D11G0799,Gh_D10G2373,Gh_A11G2711,Gh_A03G1717,Gh_D05G2864,Gh_D05G3627,Gh_A05G2033,Gh_D08G2528,Gh_D10G2370,Gh_D06G0606,Gh_A08G0404,Gh_A02G0308,Gh_D09G0682,Gh_D07G1111
GO:0016799	hydrolase activity, hydrolyzing N-glycosyl compounds	molecular_function	0.41788	1	1	607	51	49285	Gh_D01G2158
GO:0016197	endosomal transport	biological_process	0.41805	1	1	607	44	49285	Gh_A01G0640
GO:0008064	regulation of actin polymerization or depolymerization	biological_process	0.4181	1	1	607	46	49285	Gh_D06G2157
GO:0008154	actin polymerization or depolymerization	biological_process	0.4181	1	1	607	46	49285	Gh_D06G2157
GO:0030041	actin filament polymerization	biological_process	0.4181	1	1	607	46	49285	Gh_D06G2157
GO:0030832	regulation of actin filament length	biological_process	0.4181	1	1	607	46	49285	Gh_D06G2157
GO:0030833	regulation of actin filament polymerization	biological_process	0.4181	1	1	607	46	49285	Gh_D06G2157
GO:0032271	regulation of protein polymerization	biological_process	0.4181	1	1	607	46	49285	Gh_D06G2157
GO:0032535	regulation of cellular component size	biological_process	0.4181	1	1	607	46	49285	Gh_D06G2157
GO:0032956	regulation of actin cytoskeleton organization	biological_process	0.4181	1	1	607	46	49285	Gh_D06G2157
GO:0032970	regulation of actin filament-based process	biological_process	0.4181	1	1	607	46	49285	Gh_D06G2157
GO:0043254	regulation of protein complex assembly	biological_process	0.4181	1	1	607	46	49285	Gh_D06G2157
GO:0005856	cytoskeleton	cellular_component	0.41861	1	9	607	694	49285	Gh_A11G2711,Gh_D11G2578,Gh_A02G0157,Gh_D01G1472,Gh_D09G0624,Gh_D06G2157,Gh_A05G3492,Gh_A06G1628,Gh_A02G0213
GO:0048518	positive regulation of biological process	biological_process	0.41977	1	6	607	470	49285	Gh_A02G0213,Gh_D01G1472,Gh_D09G1633,Gh_D06G2063,Gh_A01G1105,Gh_D12G1377
GO:0030474	spindle pole body duplication	biological_process	0.42131	1	1	607	51	49285	Gh_D09G0624
GO:0051300	spindle pole body organization	biological_process	0.42131	1	1	607	51	49285	Gh_D09G0624
GO:0022610	biological adhesion	biological_process	0.42231	1	4	607	291	49285	Gh_D10G0725,Gh_D09G2380,Gh_D08G1486,Gh_A07G0906
GO:0016706	oxidoreductase activity, acting on paired donors, with incorporation or reduction of molecular oxygen, 2-oxoglutarate as one donor, and incorporation of one atom each of oxygen into both donors	molecular_function	0.42316	1	1	607	44	49285	Gh_D05G2852
GO:0046903	secretion	biological_process	0.42391	1	4	607	264	49285	Gh_D08G1486,Gh_D11G0799,Gh_D05G2864,Gh_D05G3627
GO:0007010	cytoskeleton organization	biological_process	0.42839	1	8	607	630	49285	Gh_A09G1186,Gh_A02G0213,Gh_D02G0325,Gh_D06G2157,Gh_D09G0624,Gh_A11G2711,Gh_A13G1601,Gh_A04G0186
GO:0006814	sodium ion transport	biological_process	0.42966	1	2	607	123	49285	Gh_D09G1081,Gh_D07G1998
GO:0006869	lipid transport	biological_process	0.43325	1	2	607	128	49285	Gh_D12G1667,Gh_D12G2019
GO:0003950	NAD+ ADP-ribosyltransferase activity	molecular_function	0.43428	1	1	607	45	49285	Gh_A04G0186
GO:0007006	mitochondrial membrane organization	biological_process	0.4343	1	1	607	50	49285	Gh_A06G0883
GO:0072348	sulfur compound transport	biological_process	0.43454	1	1	607	44	49285	Gh_A05G0155
GO:1901682	sulfur compound transmembrane transporter activity	molecular_function	0.43454	1	1	607	44	49285	Gh_A05G0155
GO:0000226	microtubule cytoskeleton organization	biological_process	0.43463	1	4	607	296	49285	Gh_A02G0213,Gh_D09G0624,Gh_A13G1601,Gh_A04G0186
GO:0048038	quinone binding	molecular_function	0.43468	1	1	607	50	49285	Gh_A10G1807
GO:0007093	mitotic cell cycle checkpoint	biological_process	0.43569	1	1	607	50	49285	Gh_A05G1251
GO:1901991	negative regulation of mitotic cell cycle phase transition	biological_process	0.43569	1	1	607	50	49285	Gh_A05G1251
GO:0031012	extracellular matrix	cellular_component	0.43743	1	4	607	342	49285	Gh_A08G1182,Gh_D05G3578,Gh_D09G1998,Gh_D05G3682
GO:0005886	plasma membrane	cellular_component	0.43765	1	8	607	590	49285	Gh_D10G2373,Gh_D08G2528,Gh_A05G2033,Gh_A02G0308,Gh_D09G0682,Gh_D07G1111,Gh_D10G2370,Gh_D06G0606
GO:0015937	coenzyme A biosynthetic process	biological_process	0.44134	1	1	607	52	49285	Gh_A11G1559
GO:0033866	nucleoside bisphosphate biosynthetic process	biological_process	0.44134	1	1	607	52	49285	Gh_A11G1559
GO:0034030	ribonucleoside bisphosphate biosynthetic process	biological_process	0.44134	1	1	607	52	49285	Gh_A11G1559
GO:0034033	purine nucleoside bisphosphate biosynthetic process	biological_process	0.44134	1	1	607	52	49285	Gh_A11G1559
GO:0009617	response to bacterium	biological_process	0.44181	1	2	607	134	49285	Gh_D13G2287,Gh_D03G1608
GO:0042742	defense response to bacterium	biological_process	0.44181	1	2	607	134	49285	Gh_D03G1608,Gh_D13G2287
GO:0000279	M phase	biological_process	0.44239	1	1	607	59	49285	Gh_A02G0213
GO:0022403	cell cycle phase	biological_process	0.44239	1	1	607	59	49285	Gh_A02G0213
GO:0003909	DNA ligase activity	molecular_function	0.44315	1	1	607	50	49285	Gh_D01G2202
GO:0004529	exodeoxyribonuclease activity	molecular_function	0.44329	1	2	607	142	49285	Gh_D08G1486,Gh_A02G0213
GO:0016895	exodeoxyribonuclease activity, producing 5'-phosphomonoesters	molecular_function	0.44329	1	2	607	142	49285	Gh_A02G0213,Gh_D08G1486
GO:0004386	helicase activity	molecular_function	0.4436	1	11	607	743	49285	Gh_A06G1633,Gh_D11G1086,Gh_D01G1282,Gh_D05G3557,Gh_A04G0183,Gh_A05G3075,Gh_A05G2479,Gh_D03G1115,Gh_A10G0063,Gh_D11G2523,Gh_D10G2422
GO:0061025	membrane fusion	biological_process	0.4438	1	2	607	126	49285	Gh_D12G2019,Gh_A05G3492
GO:0034968	histone lysine methylation	biological_process	0.44863	1	1	607	41	49285	Gh_A02G1539
GO:0006626	protein targeting to mitochondrion	biological_process	0.45038	1	1	607	55	49285	Gh_A06G0883
GO:0016759	cellulose synthase activity	molecular_function	0.45124	1	2	607	113	49285	Gh_D13G1743,Gh_D13G1742
GO:0016760	cellulose synthase (UDP-forming) activity	molecular_function	0.45124	1	2	607	113	49285	Gh_D13G1743,Gh_D13G1742
GO:0005815	microtubule organizing center	cellular_component	0.45144	1	2	607	143	49285	Gh_D01G1472,Gh_D09G0624
GO:0002252	immune effector process	biological_process	0.45216	1	1	607	49	49285	Gh_A01G0745
GO:0032270	positive regulation of cellular protein metabolic process	biological_process	0.45224	1	1	607	63	49285	Gh_D12G1377
GO:0051247	positive regulation of protein metabolic process	biological_process	0.45224	1	1	607	63	49285	Gh_D12G1377
GO:0016627	oxidoreductase activity, acting on the CH-CH group of donors	molecular_function	0.45372	1	4	607	313	49285	Gh_D02G0551,Gh_A07G1965,Gh_D02G0321,Gh_D04G0941
GO:0016571	histone methylation	biological_process	0.45434	1	1	607	42	49285	Gh_A02G1539
GO:0030031	cell projection assembly	biological_process	0.45517	1	1	607	52	49285	Gh_A04G0186
GO:1901068	guanosine-containing compound metabolic process	biological_process	0.46037	1	1	607	54	49285	Gh_A08G0375
GO:0051274	beta-glucan biosynthetic process	biological_process	0.46088	1	3	607	172	49285	Gh_A02G0308,Gh_D13G1742,Gh_D13G1743
GO:0050661	NADP binding	molecular_function	0.46124	1	2	607	136	49285	Gh_D06G0151,Gh_D07G2294
GO:0033013	tetrapyrrole metabolic process	biological_process	0.46415	1	5	607	414	49285	Gh_D01G0074,Gh_D06G0151,Gh_D11G1228,Gh_A05G0342,Gh_D13G2291
GO:0006284	base-excision repair	biological_process	0.4654	1	1	607	50	49285	Gh_D01G2158
GO:0016773	phosphotransferase activity, alcohol group as acceptor	molecular_function	0.46686	1	53	607	4062	49285	Gh_D09G2380,Gh_D10G2378,Gh_A10G1164,Gh_D04G0013,Gh_A05G3343,Gh_A05G3472,Gh_A06G0079,Gh_A09G1189,Gh_A09G0181,Gh_A06G0654,Gh_A06G1405,Gh_D10G2373,Gh_A01G1666,Gh_A10G0350,Gh_A07G1649,Gh_A06G0292,Gh_D06G1293,Gh_A13G0280,Gh_A08G0375,Gh_D09G0682,Gh_A13G0911,Gh_D04G1503,Gh_D01G0362,Gh_D04G1763,Gh_A05G0854,Gh_A11G1559,Gh_D10G2370,Gh_D02G0201,Gh_A10G0126,Gh_A11G0099,Gh_D07G1856,Gh_A13G1253,Gh_D05G2131,Gh_…
GO:0070585	protein localization to mitochondrion	biological_process	0.46799	1	1	607	58	49285	Gh_A06G0883
GO:0072655	establishment of protein localization to mitochondrion	biological_process	0.46799	1	1	607	58	49285	Gh_A06G0883
GO:0010876	lipid localization	biological_process	0.46896	1	2	607	138	49285	Gh_D12G1667,Gh_D12G2019
GO:0046488	phosphatidylinositol metabolic process	biological_process	0.46908	1	4	607	294	49285	Gh_D10G0193,Gh_A07G1558,Gh_A05G3472,Gh_D05G2059
GO:0007154	cell communication	biological_process	0.46955	1	34	607	2880	49285	Gh_A09G0233,Gh_A11G2680,Gh_D05G3682,Gh_A02G0630,Gh_D10G2348,Gh_D02G0321,Gh_A11G2670,Gh_D07G1856,Gh_A07G0314,Gh_D11G1665,Gh_A10G0126,Gh_D11G1086,Gh_D12G1444,Gh_D08G2528,Gh_D02G0175,Gh_D09G0431,Gh_A09G1432,Gh_D12G1543,Gh_A11G0034,Gh_D11G0799,Gh_D02G0292,Gh_D02G0094,Gh_D10G0635,Gh_D05G3573,Gh_A08G1182,Gh_D02G0176,Gh_A05G3343,Gh_D05G3574,Gh_D01G1915,Gh_D09G1998,Gh_D08G1486,Gh_A08G0890,Gh_D02G0325,Gh_…
GO:0051273	beta-glucan metabolic process	biological_process	0.47001	1	3	607	175	49285	Gh_D13G1743,Gh_D13G1742,Gh_A02G0308
GO:0045261	proton-transporting ATP synthase complex, catalytic core F(1)	cellular_component	0.47109	1	1	607	64	49285	Gh_D10G0193
GO:0032990	cell part morphogenesis	biological_process	0.47331	1	1	607	51	49285	Gh_A04G0186
GO:0048858	cell projection morphogenesis	biological_process	0.47331	1	1	607	51	49285	Gh_A04G0186
GO:0008176	tRNA (guanine-N7-)-methyltransferase activity	molecular_function	0.47447	1	1	607	54	49285	Gh_A05G3527
GO:0043161	proteasomal ubiquitin-dependent protein catabolic process	biological_process	0.47559	1	1	607	57	49285	Gh_A04G1072
GO:0000786	nucleosome	cellular_component	0.47597	1	1	607	61	49285	Gh_A07G0712
GO:0008092	cytoskeletal protein binding	molecular_function	0.47923	1	9	607	705	49285	Gh_D08G1486,Gh_D11G2578,Gh_D01G1307,Gh_A02G0213,Gh_A09G1186,Gh_A01G0402,Gh_A01G0745,Gh_A08G0273,Gh_D01G1624
GO:0048610	cellular process involved in reproduction	biological_process	0.47999	1	6	607	453	49285	Gh_A07G1047,Gh_A09G1432,Gh_A10G1164,Gh_A02G0630,Gh_D12G1543,Gh_A05G3343
GO:0003684	damaged DNA binding	molecular_function	0.48023	1	1	607	53	49285	Gh_A04G1072
GO:0031625	ubiquitin protein ligase binding	molecular_function	0.4804	1	1	607	57	49285	Gh_A10G1677
GO:0044389	small conjugating protein ligase binding	molecular_function	0.4804	1	1	607	57	49285	Gh_A10G1677
GO:0065004	protein-DNA complex assembly	biological_process	0.48046	1	2	607	160	49285	Gh_D07G1399,Gh_A07G0712
GO:0071824	protein-DNA complex subunit organization	biological_process	0.48046	1	2	607	160	49285	Gh_D07G1399,Gh_A07G0712
GO:0010498	proteasomal protein catabolic process	biological_process	0.48115	1	1	607	58	49285	Gh_A04G1072
GO:0006644	phospholipid metabolic process	biological_process	0.48293	1	5	607	388	49285	Gh_D10G0193,Gh_A07G1558,Gh_A05G3472,Gh_A10G1159,Gh_D05G2059
GO:0042559	pteridine-containing compound biosynthetic process	biological_process	0.48406	1	1	607	60	49285	Gh_A09G0742
GO:0000921	septin ring assembly	biological_process	0.4842	1	1	607	56	49285	Gh_A11G2711
GO:0005940	septin ring	cellular_component	0.4842	1	1	607	56	49285	Gh_A11G2711
GO:0031106	septin ring organization	biological_process	0.4842	1	1	607	56	49285	Gh_A11G2711
GO:0032156	septin cytoskeleton	cellular_component	0.4842	1	1	607	56	49285	Gh_A11G2711
GO:0032185	septin cytoskeleton organization	biological_process	0.4842	1	1	607	56	49285	Gh_A11G2711
GO:0097367	carbohydrate derivative binding	molecular_function	0.48458	1	1	607	61	49285	Gh_A07G1047
GO:0050790	regulation of catalytic activity	biological_process	0.48463	1	2	607	153	49285	Gh_A08G0890,Gh_D11G2578
GO:0019888	protein phosphatase regulator activity	molecular_function	0.48533	1	1	607	59	49285	Gh_A08G0890
GO:0000287	magnesium ion binding	molecular_function	0.4864	1	4	607	330	49285	Gh_D05G3264,Gh_D04G1791,Gh_A06G1405,Gh_A13G0280
GO:0015399	primary active transmembrane transporter activity	molecular_function	0.48672	1	5	607	342	49285	Gh_A11G2507,Gh_A12G0422,Gh_D10G2432,Gh_A09G0233,Gh_A11G2506
GO:0015405	P-P-bond-hydrolysis-driven transmembrane transporter activity	molecular_function	0.48672	1	5	607	342	49285	Gh_A09G0233,Gh_D10G2432,Gh_A11G2506,Gh_A12G0422,Gh_A11G2507
GO:0034220	ion transmembrane transport	biological_process	0.48796	1	10	607	849	49285	Gh_D07G1998,Gh_D12G2571,Gh_D08G1486,Gh_D12G0460,Gh_A10G0598,Gh_D13G1350,Gh_D12G2019,Gh_A08G1377,Gh_A11G0034,Gh_A08G1833
GO:0043248	proteasome assembly	biological_process	0.48814	1	1	607	52	49285	Gh_A11G2125
GO:0035556	intracellular signal transduction	biological_process	0.48853	1	11	607	942	49285	Gh_D02G0162,Gh_D02G0325,Gh_D02G0176,Gh_D11G1086,Gh_A11G0034,Gh_D02G0292,Gh_D12G1444,Gh_D02G0321,Gh_D10G0635,Gh_D09G0431,Gh_D02G0175
GO:0051321	meiotic cell cycle	biological_process	0.49095	1	1	607	60	49285	Gh_A07G1047
GO:0030170	pyridoxal phosphate binding	molecular_function	0.49193	1	3	607	232	49285	Gh_D13G1536,Gh_D11G1228,Gh_D13G0613
GO:0006334	nucleosome assembly	biological_process	0.4939	1	1	607	65	49285	Gh_A07G0712
GO:0031497	chromatin assembly	biological_process	0.4939	1	1	607	65	49285	Gh_A07G0712
GO:0034728	nucleosome organization	biological_process	0.4939	1	1	607	65	49285	Gh_A07G0712
GO:0016886	ligase activity, forming phosphoric ester bonds	molecular_function	0.49414	1	1	607	57	49285	Gh_D01G2202
GO:0031967	organelle envelope	cellular_component	0.49443	1	7	607	596	49285	Gh_A05G3492,Gh_A06G0883,Gh_D01G0138,Gh_A07G1913,Gh_D12G2019,Gh_A11G0034,Gh_D10G0193
GO:0045892	negative regulation of transcription, DNA-dependent	biological_process	0.49475	1	1	607	56	49285	Gh_D11G3107
GO:0051253	negative regulation of RNA metabolic process	biological_process	0.49475	1	1	607	56	49285	Gh_D11G3107
GO:0016846	carbon-sulfur lyase activity	molecular_function	0.49487	1	1	607	61	49285	Gh_D01G1634
GO:0044430	cytoskeletal part	cellular_component	0.49697	1	8	607	658	49285	Gh_A02G0157,Gh_A11G2711,Gh_D01G1472,Gh_D09G0624,Gh_D06G2157,Gh_A05G3492,Gh_A02G0213,Gh_A06G1628
GO:0019725	cellular homeostasis	biological_process	0.49699	1	5	607	471	49285	Gh_A07G1285,Gh_D09G0184,Gh_D08G0621,Gh_D01G0144,Gh_D07G1399
GO:0010604	positive regulation of macromolecule metabolic process	biological_process	0.49729	1	2	607	154	49285	Gh_D12G1377,Gh_D06G2063
GO:0016810	hydrolase activity, acting on carbon-nitrogen (but not peptide) bonds	molecular_function	0.49828	1	2	607	153	49285	Gh_D06G1263,Gh_A10G1865
GO:0009628	response to abiotic stimulus	biological_process	0.50032	1	1	607	59	49285	Gh_D05G0749
GO:0019538	protein metabolic process	biological_process	0.50108	1	101	607	8631	49285	Gh_A09G1432,Gh_A06G1085,Gh_D02G0175,Gh_D05G0233,Gh_A05G0037,Gh_D05G1982,Gh_A05G3430,Gh_D10G2374,Gh_A13G0427,Gh_D08G1041,Gh_A08G0997,Gh_D09G1262,Gh_D12G2062,Gh_A07G1703,Gh_D12G1543,Gh_D07G1399,Gh_A03G0149,Gh_D01G1761,Gh_A13G0875,Gh_A05G2033,Gh_D12G0211,Gh_D02G0136,Gh_D09G1195,Gh_D02G0095,Gh_A10G0126,Gh_A08G0957,Gh_A05G0854,Gh_D12G1377,Gh_A06G0292,Gh_A07G1649,Gh_A10G0350,Gh_D04G1503,Gh_A04G0045,Gh_…
GO:0035091	phosphatidylinositol binding	molecular_function	0.50255	1	1	607	50	49285	Gh_D12G0237
GO:0006333	chromatin assembly or disassembly	biological_process	0.50261	1	1	607	67	49285	Gh_A07G0712
GO:0032501	multicellular organismal process	biological_process	0.50265	1	12	607	995	49285	Gh_A08G0404,Gh_D11G1665,Gh_A07G0314,Gh_D06G0351,Gh_D12G1543,Gh_A05G3343,Gh_A09G1432,Gh_D08G1486,Gh_A02G0630,Gh_D02G0094,Gh_D08G2528,Gh_A11G2009
GO:0007218	neuropeptide signaling pathway	biological_process	0.5057	1	1	607	52	49285	Gh_D02G0094
GO:0032993	protein-DNA complex	cellular_component	0.5063	1	1	607	67	49285	Gh_A07G0712
GO:0006650	glycerophospholipid metabolic process	biological_process	0.50699	1	4	607	307	49285	Gh_A07G1558,Gh_D10G0193,Gh_D05G2059,Gh_A05G3472
GO:0043603	cellular amide metabolic process	biological_process	0.50782	1	2	607	151	49285	Gh_A13G1253,Gh_A02G1283
GO:0009250	glucan biosynthetic process	biological_process	0.50795	1	3	607	187	49285	Gh_A02G0308,Gh_D13G1742,Gh_D13G1743
GO:0044255	cellular lipid metabolic process	biological_process	0.50826	1	14	607	1192	49285	Gh_D05G2059,Gh_D07G1591,Gh_A10G1159,Gh_A05G0342,Gh_D06G2157,Gh_D01G0440,Gh_A07G1558,Gh_D10G0635,Gh_D02G0226,Gh_D09G0001,Gh_A05G3472,Gh_D10G0193,Gh_D05G0315,Gh_A07G1965
GO:0006915	apoptotic process	biological_process	0.50834	1	2	607	147	49285	Gh_A13G0973,Gh_D05G3557
GO:0012501	programmed cell death	biological_process	0.50834	1	2	607	147	49285	Gh_D05G3557,Gh_A13G0973
GO:0015631	tubulin binding	molecular_function	0.50843	1	5	607	355	49285	Gh_A02G0213,Gh_A01G0745,Gh_A01G0402,Gh_A08G0273,Gh_D11G2578
GO:0019208	phosphatase regulator activity	molecular_function	0.50866	1	1	607	64	49285	Gh_A08G0890
GO:0006289	nucleotide-excision repair	biological_process	0.51077	1	1	607	64	49285	Gh_A04G1072
GO:0008757	S-adenosylmethionine-dependent methyltransferase activity	molecular_function	0.51155	1	4	607	327	49285	Gh_A02G1539,Gh_A05G3527,Gh_A08G1399,Gh_D05G2646
GO:0019783	small conjugating protein-specific protease activity	molecular_function	0.51331	1	1	607	62	49285	Gh_D04G0388
GO:0009378	four-way junction helicase activity	molecular_function	0.51839	1	5	607	348	49285	Gh_D11G2523,Gh_D11G1086,Gh_D01G1282,Gh_A04G0183,Gh_A05G2479
GO:0004222	metalloendopeptidase activity	molecular_function	0.51876	1	3	607	228	49285	Gh_D05G3578,Gh_D06G1293,Gh_D09G2380
GO:0017111	nucleoside-triphosphatase activity	molecular_function	0.51912	1	30	607	2341	49285	Gh_D07G2178,Gh_D01G1282,Gh_D05G3557,Gh_A06G1633,Gh_A06G1337,Gh_A10G0063,Gh_A11G2507,Gh_A12G0422,Gh_A11G1559,Gh_D10G0193,Gh_A01G0745,Gh_D11G1086,Gh_D12G2019,Gh_A08G1989,Gh_A08G0974,Gh_D10G2432,Gh_D01G1825,Gh_A04G0183,Gh_A08G0273,Gh_A05G3075,Gh_A05G3492,Gh_A05G2479,Gh_D10G2422,Gh_A08G2059,Gh_D10G2348,Gh_A06G1108,Gh_D03G1115,Gh_D11G2523,Gh_A09G0233,Gh_A11G2506
GO:0044087	regulation of cellular component biogenesis	biological_process	0.52188	1	1	607	64	49285	Gh_D06G2157
GO:0015074	DNA integration	biological_process	0.52281	1	1	607	64	49285	Gh_D12G0348
GO:0019069	viral capsid assembly	biological_process	0.52352	1	1	607	71	49285	Gh_A10G1164
GO:0005801	cis-Golgi network	cellular_component	0.52395	1	1	607	73	49285	Gh_D08G1486
GO:0006974	response to DNA damage stimulus	biological_process	0.52418	1	13	607	1037	49285	Gh_D01G2202,Gh_D01G2158,Gh_D11G2523,Gh_D03G1115,Gh_A04G1072,Gh_D10G2422,Gh_A05G2479,Gh_A04G0183,Gh_D01G0387,Gh_D11G1086,Gh_A06G1633,Gh_A13G0973,Gh_D01G1282
GO:0030244	cellulose biosynthetic process	biological_process	0.52622	1	2	607	136	49285	Gh_D13G1743,Gh_D13G1742
GO:0010628	positive regulation of gene expression	biological_process	0.52803	1	1	607	62	49285	Gh_D06G2063
GO:0045893	positive regulation of transcription, DNA-dependent	biological_process	0.52803	1	1	607	62	49285	Gh_D06G2063
GO:0042558	pteridine-containing compound metabolic process	biological_process	0.52835	1	1	607	68	49285	Gh_A09G0742
GO:0005102	receptor binding	molecular_function	0.52964	1	7	607	600	49285	Gh_D08G2528,Gh_D07G1066,Gh_D11G1665,Gh_D08G1486,Gh_A07G1047,Gh_A07G0314,Gh_D02G0094
GO:0000785	chromatin	cellular_component	0.53019	1	1	607	71	49285	Gh_A07G0712
GO:0005096	GTPase activator activity	molecular_function	0.5316	1	2	607	151	49285	Gh_D07G1066,Gh_A10G0126
GO:0044248	cellular catabolic process	biological_process	0.53337	1	14	607	1318	49285	Gh_D01G1472,Gh_D13G2291,Gh_D08G1486,Gh_D10G0635,Gh_A04G1072,Gh_A11G2767,Gh_A01G1105,Gh_D06G0289,Gh_A02G0213,Gh_D11G1665,Gh_A07G1965,Gh_A07G1920,Gh_D09G1633,Gh_A10G1677
GO:0016861	intramolecular oxidoreductase activity, interconverting aldoses and ketoses	molecular_function	0.53398	1	1	607	70	49285	Gh_A07G1778
GO:0016043	cellular component organization	biological_process	0.53565	1	35	607	3116	49285	Gh_A05G1251,Gh_D01G1689,Gh_D12G2019,Gh_A10G1164,Gh_D02G0292,Gh_A11G0228,Gh_D06G2157,Gh_D10G2422,Gh_A08G1848,Gh_D03G1115,Gh_D02G0325,Gh_A07G0712,Gh_D12G1377,Gh_D08G1486,Gh_D01G0138,Gh_A06G0883,Gh_A05G3492,Gh_D06G0151,Gh_A01G0402,Gh_A07G0314,Gh_A02G0213,Gh_D11G1665,Gh_A13G1601,Gh_D07G1399,Gh_A11G2125,Gh_D01G1691,Gh_A09G1186,Gh_A06G1633,Gh_A04G0186,Gh_A11G2711,Gh_A03G1717,Gh_D08G2528,Gh_D01G0352,Gh_…
GO:0000148	1,3-beta-D-glucan synthase complex	cellular_component	0.5363	1	1	607	36	49285	Gh_A02G0308
GO:0003843	1,3-beta-D-glucan synthase activity	molecular_function	0.5363	1	1	607	36	49285	Gh_A02G0308
GO:0006074	(1->3)-beta-D-glucan metabolic process	biological_process	0.5363	1	1	607	36	49285	Gh_A02G0308
GO:0006075	(1->3)-beta-D-glucan biosynthetic process	biological_process	0.5363	1	1	607	36	49285	Gh_A02G0308
GO:0000775	chromosome, centromeric region	cellular_component	0.53692	1	4	607	349	49285	Gh_A10G1865,Gh_A05G1251,Gh_A02G1504,Gh_A02G0213
GO:0030243	cellulose metabolic process	biological_process	0.53696	1	2	607	139	49285	Gh_D13G1742,Gh_D13G1743
GO:0034637	cellular carbohydrate biosynthetic process	biological_process	0.53719	1	4	607	283	49285	Gh_A08G1399,Gh_D13G1742,Gh_A02G0308,Gh_D13G1743
GO:0006839	mitochondrial transport	biological_process	0.5384	1	1	607	73	49285	Gh_A06G0883
GO:0022607	cellular component assembly	biological_process	0.5388	1	14	607	1283	49285	Gh_A04G0186,Gh_A11G2711,Gh_D08G2528,Gh_D06G2157,Gh_D09G0624,Gh_D07G1399,Gh_D08G1486,Gh_A11G2125,Gh_A01G0402,Gh_A07G0314,Gh_A05G1251,Gh_A07G0712,Gh_A10G1164,Gh_D11G1665
GO:0016840	carbon-nitrogen lyase activity	molecular_function	0.53922	1	1	607	72	49285	Gh_D07G1124
GO:0008948	oxaloacetate decarboxylase activity	molecular_function	0.53925	1	1	607	64	49285	Gh_D07G1998
GO:0035725	sodium ion transmembrane transport	biological_process	0.53925	1	1	607	64	49285	Gh_D07G1998
GO:0071436	sodium ion export	biological_process	0.53925	1	1	607	64	49285	Gh_D07G1998
GO:0070206	protein trimerization	biological_process	0.54077	1	1	607	72	49285	Gh_A05G1251
GO:0009877	nodulation	biological_process	0.54094	1	1	607	68	49285	Gh_A11G2009
GO:0044772	mitotic cell cycle phase transition	biological_process	0.54139	1	1	607	67	49285	Gh_A05G1251
GO:1901990	regulation of mitotic cell cycle phase transition	biological_process	0.54139	1	1	607	67	49285	Gh_A05G1251
GO:0030599	pectinesterase activity	molecular_function	0.54153	1	2	607	162	49285	Gh_A08G1848,Gh_A03G1717
GO:0042545	cell wall modification	biological_process	0.54153	1	2	607	162	49285	Gh_A08G1848,Gh_A03G1717
GO:0000075	cell cycle checkpoint	biological_process	0.54285	1	1	607	71	49285	Gh_A05G1251
GO:1901988	negative regulation of cell cycle phase transition	biological_process	0.54285	1	1	607	71	49285	Gh_A05G1251
GO:0016772	transferase activity, transferring phosphorus-containing groups	molecular_function	0.54403	1	69	607	5510	49285	Gh_A11G1559,Gh_D04G1763,Gh_D01G0362,Gh_A13G0911,Gh_A08G0375,Gh_A13G0280,Gh_D06G1293,Gh_D01G1282,Gh_D01G2202,Gh_D10G2373,Gh_D10G0635,Gh_A06G0654,Gh_A06G0079,Gh_A05G3472,Gh_A11G1664,Gh_D04G0013,Gh_A10G1164,Gh_D09G2380,Gh_A07G1074,Gh_D06G1590,Gh_A05G2333,Gh_A02G0146,Gh_A02G0724,Gh_D02G0202,Gh_A04G0991,Gh_D05G3546,Gh_A01G1105,Gh_D05G2131,Gh_A13G1253,Gh_A02G0630,Gh_D07G1856,Gh_A05G2479,Gh_A11G0099,Gh_…
GO:0044743	intracellular protein transmembrane import	biological_process	0.54585	1	1	607	70	49285	Gh_A06G0883
GO:0065002	intracellular protein transmembrane transport	biological_process	0.54585	1	1	607	70	49285	Gh_A06G0883
GO:0016755	transferase activity, transferring amino-acyl groups	molecular_function	0.54707	1	1	607	69	49285	Gh_A02G1283
GO:0003968	RNA-directed RNA polymerase activity	molecular_function	0.5477	1	2	607	146	49285	Gh_D05G3584,Gh_D02G0175
GO:0045934	negative regulation of nucleobase-containing compound metabolic process	biological_process	0.54811	1	1	607	66	49285	Gh_D11G3107
GO:0051172	negative regulation of nitrogen compound metabolic process	biological_process	0.54811	1	1	607	66	49285	Gh_D11G3107
GO:0005992	trehalose biosynthetic process	biological_process	0.54848	1	1	607	65	49285	Gh_A08G1399
GO:0051276	chromosome organization	biological_process	0.54889	1	8	607	700	49285	Gh_D01G1689,Gh_A06G1633,Gh_D01G1691,Gh_A07G0712,Gh_D07G1399,Gh_D03G1115,Gh_D10G2422,Gh_A02G1539
GO:0006399	tRNA metabolic process	biological_process	0.54895	1	9	607	793	49285	Gh_D04G0941,Gh_A11G2125,Gh_A05G3527,Gh_D11G0497,Gh_D05G2646,Gh_D11G2600,Gh_A01G0343,Gh_A07G1703,Gh_A08G1182
GO:0042600	chorion	cellular_component	0.55002	1	1	607	78	49285	Gh_A08G0404
GO:0090407	organophosphate biosynthetic process	biological_process	0.55195	1	8	607	727	49285	Gh_D12G2019,Gh_A08G1833,Gh_D10G0193,Gh_A11G0034,Gh_D01G0352,Gh_A11G1559,Gh_A10G1159,Gh_D04G1791
GO:0035251	UDP-glucosyltransferase activity	molecular_function	0.55253	1	3	607	192	49285	Gh_D13G1743,Gh_A02G0308,Gh_D13G1742
GO:0016831	carboxy-lyase activity	molecular_function	0.55317	1	3	607	248	49285	Gh_A10G1159,Gh_D07G1998,Gh_D01G0074
GO:0006302	double-strand break repair	biological_process	0.5559	1	1	607	66	49285	Gh_D01G0387
GO:0051716	cellular response to stimulus	biological_process	0.55669	1	42	607	3657	49285	Gh_A09G0233,Gh_D01G2158,Gh_A11G2680,Gh_D05G3682,Gh_D10G2348,Gh_D02G0321,Gh_A11G2670,Gh_D07G1856,Gh_A04G0183,Gh_A05G2479,Gh_A07G0314,Gh_D11G1665,Gh_D11G1086,Gh_A10G0126,Gh_D12G1444,Gh_D08G2528,Gh_D02G0175,Gh_D09G0431,Gh_A11G0034,Gh_A06G1633,Gh_D11G0799,Gh_D01G2202,Gh_D02G0292,Gh_D10G2422,Gh_D02G0094,Gh_A04G1072,Gh_D10G0635,Gh_D05G3573,Gh_D03G1115,Gh_D11G2523,Gh_D02G0176,Gh_A08G1182,Gh_D05G3574,Gh_…
GO:0022804	active transmembrane transporter activity	molecular_function	0.5567	1	9	607	710	49285	Gh_D10G2432,Gh_A13G1677,Gh_A06G0259,Gh_A09G0233,Gh_A11G2506,Gh_A11G2507,Gh_A12G0422,Gh_A05G1900,Gh_D08G0069
GO:0008033	tRNA processing	biological_process	0.55738	1	6	607	535	49285	Gh_A05G3527,Gh_D11G0497,Gh_D04G0941,Gh_A11G2125,Gh_A07G1703,Gh_D05G2646
GO:0004527	exonuclease activity	molecular_function	0.55811	1	3	607	247	49285	Gh_D08G1486,Gh_A02G0213,Gh_A10G1133
GO:0007346	regulation of mitotic cell cycle	biological_process	0.55918	1	1	607	71	49285	Gh_A05G1251
GO:0006281	DNA repair	biological_process	0.55925	1	12	607	965	49285	Gh_D01G1282,Gh_D11G1086,Gh_A06G1633,Gh_D01G0387,Gh_A05G2479,Gh_A04G0183,Gh_D10G2422,Gh_D11G2523,Gh_D03G1115,Gh_A04G1072,Gh_D01G2202,Gh_D01G2158
GO:0033692	cellular polysaccharide biosynthetic process	biological_process	0.5594	1	3	607	206	49285	Gh_D13G1742,Gh_A02G0308,Gh_D13G1743
GO:0006415	translational termination	biological_process	0.56145	1	1	607	85	49285	Gh_D12G1377
GO:0015936	coenzyme A metabolic process	biological_process	0.56232	1	1	607	72	49285	Gh_A11G1559
GO:0043604	amide biosynthetic process	biological_process	0.56247	1	1	607	70	49285	Gh_A13G1253
GO:0015035	protein disulfide oxidoreductase activity	molecular_function	0.56278	1	2	607	203	49285	Gh_D01G1491,Gh_D09G0184
GO:0015036	disulfide oxidoreductase activity	molecular_function	0.56278	1	2	607	203	49285	Gh_D09G0184,Gh_D01G1491
GO:0032182	small conjugating protein binding	molecular_function	0.56286	1	1	607	70	49285	Gh_D04G0388
GO:0016462	pyrophosphatase activity	molecular_function	0.56287	1	30	607	2391	49285	Gh_A11G2506,Gh_A09G0233,Gh_D10G2422,Gh_A08G2059,Gh_D03G1115,Gh_D10G2348,Gh_A06G1108,Gh_D11G2523,Gh_D01G1825,Gh_D10G2432,Gh_A04G0183,Gh_A08G0273,Gh_A05G3075,Gh_A05G3492,Gh_A05G2479,Gh_A01G0745,Gh_D10G0193,Gh_A08G1989,Gh_D12G2019,Gh_D11G1086,Gh_A08G0974,Gh_A11G2507,Gh_A12G0422,Gh_A11G1559,Gh_A10G0063,Gh_A06G1337,Gh_D07G2178,Gh_D01G1282,Gh_D05G3557,Gh_A06G1633
GO:0003724	RNA helicase activity	molecular_function	0.56376	1	5	607	381	49285	Gh_A05G3075,Gh_A05G2479,Gh_D11G1086,Gh_D05G3557,Gh_D01G1282
GO:0016796	exonuclease activity, active with either ribo- or deoxyribonucleic acids and producing 5'-phosphomonoesters	molecular_function	0.5645	1	2	607	174	49285	Gh_A02G0213,Gh_D08G1486
GO:0016820	hydrolase activity, acting on acid anhydrides, catalyzing transmembrane movement of substances	molecular_function	0.56554	1	6	607	453	49285	Gh_A09G0233,Gh_D10G2432,Gh_A11G2506,Gh_A11G2507,Gh_A12G0422,Gh_A11G0034
GO:0016758	transferase activity, transferring hexosyl groups	molecular_function	0.5667	1	11	607	934	49285	Gh_D05G0315,Gh_D13G1743,Gh_D08G1041,Gh_A05G0556,Gh_D13G1742,Gh_A02G0308,Gh_D09G0231,Gh_D01G0440,Gh_D06G2157,Gh_D02G0226,Gh_D11G3113
GO:0009636	response to toxic substance	biological_process	0.56682	1	1	607	72	49285	Gh_D12G1417
GO:0044421	extracellular region part	cellular_component	0.56777	1	8	607	758	49285	Gh_D11G1665,Gh_A07G0314,Gh_A08G1182,Gh_D05G2531,Gh_D08G1486,Gh_D05G3682,Gh_D09G1998,Gh_D08G2528
GO:0016829	lyase activity	molecular_function	0.56852	1	11	607	1000	49285	Gh_D01G1634,Gh_D05G2114,Gh_D07G1124,Gh_D01G0074,Gh_A10G1159,Gh_A09G0742,Gh_D07G1998,Gh_D01G0352,Gh_D05G3264,Gh_A05G0342,Gh_D13G1536
GO:0019080	viral genome expression	biological_process	0.56934	1	1	607	73	49285	Gh_D09G1633
GO:0016307	phosphatidylinositol phosphate kinase activity	molecular_function	0.57159	1	1	607	52	49285	Gh_A05G3472
GO:0000276	mitochondrial proton-transporting ATP synthase complex, coupling factor F(o)	cellular_component	0.57161	1	1	607	74	49285	Gh_A11G0034
GO:0008443	phosphofructokinase activity	molecular_function	0.57257	1	1	607	85	49285	Gh_A11G1559
GO:0046351	disaccharide biosynthetic process	biological_process	0.57468	1	1	607	70	49285	Gh_A08G1399
GO:0006418	tRNA aminoacylation for protein translation	biological_process	0.57484	1	3	607	255	49285	Gh_A01G0343,Gh_D11G2600,Gh_A08G1182
GO:0005991	trehalose metabolic process	biological_process	0.57502	1	1	607	70	49285	Gh_A08G1399
GO:0055086	nucleobase-containing small molecule metabolic process	biological_process	0.57517	1	8	607	751	49285	Gh_D12G2019,Gh_A08G0375,Gh_D10G0193,Gh_A11G0034,Gh_A08G1833,Gh_D01G0352,Gh_A11G1559,Gh_D04G1791
GO:0004812	aminoacyl-tRNA ligase activity	molecular_function	0.57594	1	3	607	251	49285	Gh_A08G1182,Gh_D11G2600,Gh_A01G0343
GO:0019200	carbohydrate kinase activity	molecular_function	0.57598	1	1	607	86	49285	Gh_A11G1559
GO:0016798	hydrolase activity, acting on glycosyl bonds	molecular_function	0.57733	1	14	607	1236	49285	Gh_D01G1634,Gh_A13G1677,Gh_A13G1620,Gh_D13G2362,Gh_A06G1288,Gh_D09G0033,Gh_D07G0713,Gh_D01G2158,Gh_A01G1343,Gh_D10G0635,Gh_A03G1207,Gh_D05G2057,Gh_D10G0725,Gh_A08G1847
GO:0031975	envelope	cellular_component	0.57764	1	7	607	640	49285	Gh_D10G0193,Gh_A11G0034,Gh_A07G1913,Gh_D12G2019,Gh_A06G0883,Gh_D01G0138,Gh_A05G3492
GO:0090066	regulation of anatomical structure size	biological_process	0.57818	1	1	607	72	49285	Gh_D06G2157
GO:0034660	ncRNA metabolic process	biological_process	0.57866	1	11	607	999	49285	Gh_A07G1703,Gh_A08G1182,Gh_D11G2600,Gh_A01G0343,Gh_A10G1164,Gh_A08G1399,Gh_D05G2646,Gh_A05G3527,Gh_D11G0497,Gh_D04G0941,Gh_A11G2125
GO:0003746	translation elongation factor activity	molecular_function	0.58006	1	1	607	86	49285	Gh_D12G1377
GO:0006778	porphyrin-containing compound metabolic process	biological_process	0.58073	1	3	607	280	49285	Gh_D11G1228,Gh_A05G0342,Gh_D13G2291
GO:0072509	divalent inorganic cation transmembrane transporter activity	molecular_function	0.58203	1	4	607	369	49285	Gh_D01G1825,Gh_A07G1285,Gh_D11G1086,Gh_D07G1399
GO:0000271	polysaccharide biosynthetic process	biological_process	0.5829	1	3	607	215	49285	Gh_D13G1743,Gh_A02G0308,Gh_D13G1742
GO:0005789	endoplasmic reticulum membrane	cellular_component	0.58396	1	4	607	371	49285	Gh_A06G1337,Gh_D11G3113,Gh_D09G0231,Gh_D01G0138
GO:0005876	spindle microtubule	cellular_component	0.58451	1	1	607	82	49285	Gh_A02G0213
GO:0004315	3-oxoacyl-[acyl-carrier-protein] synthase activity	molecular_function	0.58491	1	1	607	78	49285	Gh_D09G0001
GO:0043414	macromolecule methylation	biological_process	0.58525	1	3	607	268	49285	Gh_D01G0140,Gh_A02G1539,Gh_D11G0497
GO:0007165	signal transduction	biological_process	0.58714	1	29	607	2618	49285	Gh_A09G0233,Gh_D11G0799,Gh_D02G0292,Gh_A11G2680,Gh_D05G3682,Gh_D02G0094,Gh_D10G0635,Gh_D10G2348,Gh_D05G3573,Gh_D02G0321,Gh_A11G2670,Gh_A08G1182,Gh_D02G0176,Gh_D05G3574,Gh_A07G0314,Gh_D11G1665,Gh_D01G1915,Gh_A10G0126,Gh_D11G1086,Gh_D12G1444,Gh_D08G2528,Gh_D09G1998,Gh_D02G0175,Gh_D08G1486,Gh_D09G0431,Gh_A08G0890,Gh_D02G0325,Gh_D02G0162,Gh_A11G0034
GO:0034470	ncRNA processing	biological_process	0.5896	1	8	607	741	49285	Gh_A07G1703,Gh_A10G1164,Gh_D05G2646,Gh_A08G1399,Gh_D04G0941,Gh_A11G2125,Gh_A05G3527,Gh_D11G0497
GO:0009236	cobalamin biosynthetic process	biological_process	0.59011	1	1	607	84	49285	Gh_D01G0074
GO:0015144	carbohydrate transmembrane transporter activity	molecular_function	0.59035	1	1	607	85	49285	Gh_A05G1900
GO:1901476	carbohydrate transporter activity	molecular_function	0.59035	1	1	607	85	49285	Gh_A05G1900
GO:0016903	oxidoreductase activity, acting on the aldehyde or oxo group of donors	molecular_function	0.5904	1	2	607	181	49285	Gh_A05G2174,Gh_D06G0151
GO:0044723	single-organism carbohydrate metabolic process	biological_process	0.59082	1	12	607	1039	49285	Gh_D07G2294,Gh_D01G0440,Gh_D06G2157,Gh_D02G0226,Gh_A08G1399,Gh_A04G0186,Gh_A11G1559,Gh_D05G0315,Gh_A07G1778,Gh_D13G1743,Gh_D13G1742,Gh_A02G0308
GO:0071806	protein transmembrane transport	biological_process	0.59084	1	1	607	79	49285	Gh_A06G0883
GO:0004127	cytidylate kinase activity	molecular_function	0.59288	1	1	607	75	49285	Gh_A11G1559
GO:0003779	actin binding	molecular_function	0.5956	1	3	607	289	49285	Gh_D01G1624,Gh_A09G1186,Gh_D01G1307
GO:0043038	amino acid activation	biological_process	0.59574	1	3	607	264	49285	Gh_A08G1182,Gh_A01G0343,Gh_D11G2600
GO:0043039	tRNA aminoacylation	biological_process	0.59574	1	3	607	264	49285	Gh_A08G1182,Gh_A01G0343,Gh_D11G2600
GO:0005578	proteinaceous extracellular matrix	cellular_component	0.59595	1	3	607	313	49285	Gh_A08G1182,Gh_D09G1998,Gh_D05G3682
GO:0015629	actin cytoskeleton	cellular_component	0.5961	1	2	607	154	49285	Gh_A05G3492,Gh_D06G2157
GO:0016875	ligase activity, forming carbon-oxygen bonds	molecular_function	0.59681	1	3	607	260	49285	Gh_A01G0343,Gh_D11G2600,Gh_A08G1182
GO:0016876	ligase activity, forming aminoacyl-tRNA and related compounds	molecular_function	0.59681	1	3	607	260	49285	Gh_A08G1182,Gh_A01G0343,Gh_D11G2600
GO:0016469	proton-transporting two-sector ATPase complex	cellular_component	0.59713	1	5	607	471	49285	Gh_D10G0193,Gh_A11G0034,Gh_D08G1486,Gh_A08G1377,Gh_D12G2019
GO:0071705	nitrogen compound transport	biological_process	0.59735	1	4	607	371	49285	Gh_D12G0460,Gh_D13G1350,Gh_A10G0598,Gh_D09G0225
GO:0006414	translational elongation	biological_process	0.59766	1	1	607	91	49285	Gh_D12G1377
GO:0040011	locomotion	biological_process	0.59786	1	4	607	356	49285	Gh_D05G2531,Gh_A11G2711,Gh_D09G0818,Gh_D09G0077
GO:0004312	fatty acid synthase activity	molecular_function	0.60068	1	1	607	81	49285	Gh_D09G0001
GO:0009451	RNA modification	biological_process	0.60142	1	3	607	279	49285	Gh_A05G3527,Gh_D11G0497,Gh_A07G1703
GO:0016860	intramolecular oxidoreductase activity	molecular_function	0.60266	1	1	607	83	49285	Gh_A07G1778
GO:0004857	enzyme inhibitor activity	molecular_function	0.60433	1	5	607	512	49285	Gh_A05G2418,Gh_D12G1417,Gh_A08G1847,Gh_D06G1908,Gh_A08G0890
GO:0055085	transmembrane transport	biological_process	0.60474	1	30	607	2633	49285	Gh_A11G0034,Gh_A08G1377,Gh_A01G0102,Gh_D05G0769,Gh_D13G1850,Gh_D13G1350,Gh_A08G0900,Gh_A12G0008,Gh_D12G0460,Gh_D08G0069,Gh_D08G1486,Gh_A11G2507,Gh_D12G2571,Gh_A12G0422,Gh_A13G0427,Gh_D07G1998,Gh_A08G1833,Gh_A06G0259,Gh_D12G2019,Gh_A06G0883,Gh_D09G0231,Gh_D10G2432,Gh_D01G0138,Gh_A10G0598,Gh_A07G1285,Gh_D07G1399,Gh_A11G2506,Gh_A09G0233,Gh_D09G1081,Gh_A03G0408
GO:0016051	carbohydrate biosynthetic process	biological_process	0.60497	1	5	607	407	49285	Gh_D13G1743,Gh_A07G1778,Gh_A08G1399,Gh_A02G0308,Gh_D13G1742
GO:0034062	RNA polymerase activity	molecular_function	0.60571	1	6	607	545	49285	Gh_D02G0175,Gh_A11G1664,Gh_A03G0149,Gh_D02G0095,Gh_D05G3584,Gh_A07G0568
GO:0015996	chlorophyll catabolic process	biological_process	0.60666	1	1	607	94	49285	Gh_D13G2291
GO:0047746	chlorophyllase activity	molecular_function	0.60666	1	1	607	94	49285	Gh_D13G2291
GO:0008137	NADH dehydrogenase (ubiquinone) activity	molecular_function	0.60696	1	1	607	89	49285	Gh_A10G0788
GO:0050136	NADH dehydrogenase (quinone) activity	molecular_function	0.60696	1	1	607	89	49285	Gh_A10G0788
GO:0051707	response to other organism	biological_process	0.60838	1	3	607	278	49285	Gh_D03G1608,Gh_A01G0745,Gh_D13G2287
GO:0009615	response to virus	biological_process	0.60867	1	1	607	79	49285	Gh_A01G0745
GO:0006397	mRNA processing	biological_process	0.60906	1	4	607	371	49285	Gh_D01G2202,Gh_D01G0144,Gh_D12G2019,Gh_A09G0475
GO:0046149	pigment catabolic process	biological_process	0.61122	1	1	607	95	49285	Gh_D13G2291
GO:0050896	response to stimulus	biological_process	0.61131	1	63	607	5722	49285	Gh_D01G1282,Gh_A13G0973,Gh_D02G0162,Gh_D01G0387,Gh_A04G0045,Gh_A02G0502,Gh_A08G0890,Gh_D02G0325,Gh_D08G1486,Gh_D09G1998,Gh_D12G1417,Gh_D09G0225,Gh_D01G1915,Gh_D13G2287,Gh_D05G3574,Gh_D09G1380,Gh_D02G0176,Gh_A08G1182,Gh_D05G3573,Gh_D10G0635,Gh_A04G1072,Gh_D03G1115,Gh_A06G1405,Gh_D11G2523,Gh_D10G2422,Gh_A06G0654,Gh_A07G1285,Gh_D02G0094,Gh_D01G2202,Gh_D02G0292,Gh_D11G0799,Gh_D11G3107,Gh_D03G1608,Gh_…
GO:0044700	single organism signaling	biological_process	0.61233	1	29	607	2646	49285	Gh_A09G0233,Gh_D11G0799,Gh_D02G0292,Gh_D02G0094,Gh_D05G3682,Gh_A11G2680,Gh_D10G0635,Gh_D10G2348,Gh_D05G3573,Gh_D02G0321,Gh_D02G0176,Gh_A08G1182,Gh_A11G2670,Gh_D05G3574,Gh_A07G0314,Gh_A10G0126,Gh_D11G1086,Gh_D01G1915,Gh_D11G1665,Gh_D12G1444,Gh_D08G2528,Gh_D09G1998,Gh_D02G0175,Gh_D09G0431,Gh_D08G1486,Gh_D02G0325,Gh_A08G0890,Gh_D02G0162,Gh_A11G0034
GO:0016023	cytoplasmic membrane-bounded vesicle	cellular_component	0.61251	1	3	607	248	49285	Gh_A02G0724,Gh_D12G2019,Gh_A10G1159
GO:0023052	signaling	biological_process	0.61453	1	29	607	2649	49285	Gh_A11G0034,Gh_D02G0325,Gh_A08G0890,Gh_D02G0162,Gh_D09G1998,Gh_D02G0175,Gh_D08G1486,Gh_D09G0431,Gh_D12G1444,Gh_D08G2528,Gh_A07G0314,Gh_A10G0126,Gh_D11G1086,Gh_D11G1665,Gh_D01G1915,Gh_A08G1182,Gh_D02G0176,Gh_A11G2670,Gh_D05G3574,Gh_D02G0094,Gh_A11G2680,Gh_D05G3682,Gh_D10G2348,Gh_D10G0635,Gh_D05G3573,Gh_D02G0321,Gh_A09G0233,Gh_D11G0799,Gh_D02G0292
GO:0031988	membrane-bounded vesicle	cellular_component	0.61488	1	3	607	249	49285	Gh_A10G1159,Gh_A02G0724,Gh_D12G2019
GO:0009452	7-methylguanosine RNA capping	biological_process	0.61528	1	1	607	74	49285	Gh_D01G2202
GO:0036260	RNA capping	biological_process	0.61528	1	1	607	74	49285	Gh_D01G2202
GO:0009235	cobalamin metabolic process	biological_process	0.61619	1	1	607	88	49285	Gh_D01G0074
GO:0031123	RNA 3'-end processing	biological_process	0.61667	1	1	607	83	49285	Gh_A09G0475
GO:0015630	microtubule cytoskeleton	cellular_component	0.61714	1	4	607	394	49285	Gh_D11G2578,Gh_A02G0213,Gh_D09G0624,Gh_D01G1472
GO:0042175	nuclear outer membrane-endoplasmic reticulum membrane network	cellular_component	0.61718	1	4	607	386	49285	Gh_D09G0231,Gh_D01G0138,Gh_A06G1337,Gh_D11G3113
GO:0051130	positive regulation of cellular component organization	biological_process	0.61764	1	1	607	88	49285	Gh_D12G1377
GO:0008083	growth factor activity	molecular_function	0.61786	1	1	607	96	49285	Gh_D07G1066
GO:0016836	hydro-lyase activity	molecular_function	0.61899	1	2	607	190	49285	Gh_A09G0742,Gh_D05G2114
GO:0016567	protein ubiquitination	biological_process	0.6191	1	3	607	251	49285	Gh_A06G0654,Gh_D01G0176,Gh_D09G1262
GO:0008134	transcription factor binding	molecular_function	0.61918	1	5	607	440	49285	Gh_A11G2711,Gh_D10G2432,Gh_A05G3492,Gh_D11G1036,Gh_D01G1472
GO:0046527	glucosyltransferase activity	molecular_function	0.62165	1	3	607	215	49285	Gh_A02G0308,Gh_D13G1742,Gh_D13G1743
GO:0033554	cellular response to stress	biological_process	0.62339	1	13	607	1121	49285	Gh_D01G2158,Gh_D01G2202,Gh_D03G1115,Gh_A04G1072,Gh_D11G2523,Gh_D10G2422,Gh_A04G0183,Gh_A05G2479,Gh_D01G0387,Gh_A06G1633,Gh_D11G1086,Gh_D01G1282,Gh_A13G0973
GO:0008081	phosphoric diester hydrolase activity	molecular_function	0.62545	1	1	607	79	49285	Gh_A01G0066
GO:0044432	endoplasmic reticulum part	cellular_component	0.62628	1	4	607	390	49285	Gh_D01G0138,Gh_D09G0231,Gh_D11G3113,Gh_A06G1337
GO:0032446	protein modification by small protein conjugation	biological_process	0.62751	1	3	607	255	49285	Gh_A06G0654,Gh_D01G0176,Gh_D09G1262
GO:0000103	sulfate assimilation	biological_process	0.62756	1	1	607	72	49285	Gh_A11G1559
GO:0004020	adenylylsulfate kinase activity	molecular_function	0.62756	1	1	607	72	49285	Gh_A11G1559
GO:0015291	secondary active transmembrane transporter activity	molecular_function	0.62819	1	4	607	352	49285	Gh_A13G1677,Gh_A06G0259,Gh_A05G1900,Gh_D08G0069
GO:0044770	cell cycle phase transition	biological_process	0.62851	1	1	607	88	49285	Gh_A05G1251
GO:1901987	regulation of cell cycle phase transition	biological_process	0.62851	1	1	607	88	49285	Gh_A05G1251
GO:0000774	adenyl-nucleotide exchange factor activity	molecular_function	0.63084	1	1	607	88	49285	Gh_A01G0654
GO:0010558	negative regulation of macromolecule biosynthetic process	biological_process	0.63129	1	1	607	84	49285	Gh_D11G3107
GO:0031327	negative regulation of cellular biosynthetic process	biological_process	0.63129	1	1	607	84	49285	Gh_D11G3107
GO:2000113	negative regulation of cellular macromolecule biosynthetic process	biological_process	0.63129	1	1	607	84	49285	Gh_D11G3107
GO:0005509	calcium ion binding	molecular_function	0.63146	1	8	607	807	49285	Gh_D05G3682,Gh_D09G1998,Gh_A02G0724,Gh_A05G2033,Gh_D07G0463,Gh_D04G0388,Gh_D06G1826,Gh_A08G1182
GO:0034508	centromere complex assembly	biological_process	0.63163	1	1	607	99	49285	Gh_D07G1399
GO:0000278	mitotic cell cycle	biological_process	0.63164	1	2	607	188	49285	Gh_A02G0213,Gh_A05G1251
GO:0005874	microtubule	cellular_component	0.63321	1	1	607	90	49285	Gh_A02G0213
GO:0016788	hydrolase activity, acting on ester bonds	molecular_function	0.63581	1	21	607	1989	49285	Gh_A03G1717,Gh_D03G0712,Gh_D05G2059,Gh_D08G1486,Gh_D13G2291,Gh_A07G1703,Gh_A10G0913,Gh_A01G0653,Gh_D01G1456,Gh_A01G0066,Gh_A10G1133,Gh_D05G3559,Gh_D13G1870,Gh_D01G2202,Gh_D10G2069,Gh_A06G1405,Gh_A08G1848,Gh_D07G1526,Gh_A04G1178,Gh_D05G3248,Gh_A02G0213
GO:0003677	DNA binding	molecular_function	0.63772	1	61	607	5571	49285	Gh_D07G1944,Gh_D10G0725,Gh_A11G2125,Gh_A03G0149,Gh_D05G3623,Gh_D02G0095,Gh_D08G1878,Gh_A09G0742,Gh_A01G1105,Gh_A01G0402,Gh_D05G3248,Gh_A08G1989,Gh_D11G1651,Gh_D10G2432,Gh_D12G0348,Gh_A04G1178,Gh_A13G0188,Gh_D06G1908,Gh_D08G2092,Gh_A02G0114,Gh_D06G0289,Gh_A11G2507,Gh_A11G2009,Gh_A02G0105,Gh_D01G1691,Gh_D02G0137,Gh_D07G1114,Gh_D13G1122,Gh_A01G1503,Gh_A04G1131,Gh_D10G2069,Gh_A04G1072,Gh_A06G1405,Gh_…
GO:0008171	O-methyltransferase activity	molecular_function	0.63917	1	2	607	210	49285	Gh_D05G0707,Gh_A05G3527
GO:0031324	negative regulation of cellular metabolic process	biological_process	0.63935	1	1	607	86	49285	Gh_D11G3107
GO:0005543	phospholipid binding	molecular_function	0.64002	1	2	607	172	49285	Gh_A07G0314,Gh_D12G0237
GO:0003954	NADH dehydrogenase activity	molecular_function	0.64137	1	1	607	97	49285	Gh_A10G0788
GO:0005507	copper ion binding	molecular_function	0.64198	1	3	607	291	49285	Gh_D06G1759,Gh_D12G1417,Gh_D08G0885
GO:0019220	regulation of phosphate metabolic process	biological_process	0.6434	1	1	607	100	49285	Gh_A08G0890
GO:0051174	regulation of phosphorus metabolic process	biological_process	0.6434	1	1	607	100	49285	Gh_A08G0890
GO:0007049	cell cycle	biological_process	0.64455	1	10	607	1003	49285	Gh_A05G1251,Gh_A13G0973,Gh_D06G0151,Gh_D01G0074,Gh_A01G0402,Gh_D12G2019,Gh_A02G0213,Gh_A07G1047,Gh_A04G0186,Gh_D09G0624
GO:0009522	photosystem I	cellular_component	0.64509	1	1	607	108	49285	Gh_A07G1518
GO:0016817	hydrolase activity, acting on acid anhydrides	molecular_function	0.64583	1	35	607	2955	49285	Gh_A11G0034,Gh_D07G2178,Gh_A06G1633,Gh_A06G1337,Gh_D02G0175,Gh_A11G2507,Gh_A01G0745,Gh_D10G0193,Gh_A08G1989,Gh_D11G1086,Gh_D10G2432,Gh_A05G3492,Gh_A05G2479,Gh_A04G0183,Gh_A08G2059,Gh_D10G2348,Gh_A11G2506,Gh_A09G0233,Gh_D05G3557,Gh_D01G1282,Gh_A10G0063,Gh_A12G0422,Gh_A11G1559,Gh_D12G2019,Gh_A08G0974,Gh_D01G1825,Gh_A11G1659,Gh_A08G0273,Gh_A05G3075,Gh_A09G1911,Gh_D10G2422,Gh_D11G2523,Gh_D03G1115,Gh_…
GO:0006787	porphyrin-containing compound catabolic process	biological_process	0.64637	1	1	607	105	49285	Gh_D13G2291
GO:0033015	tetrapyrrole catabolic process	biological_process	0.64637	1	1	607	105	49285	Gh_D13G2291
GO:0009890	negative regulation of biosynthetic process	biological_process	0.6476	1	1	607	88	49285	Gh_D11G3107
GO:0009991	response to extracellular stimulus	biological_process	0.6487	1	1	607	95	49285	Gh_D07G1856
GO:0031668	cellular response to extracellular stimulus	biological_process	0.6487	1	1	607	95	49285	Gh_D07G1856
GO:0071496	cellular response to external stimulus	biological_process	0.6487	1	1	607	95	49285	Gh_D07G1856
GO:0071804	cellular potassium ion transport	biological_process	0.65	1	1	607	89	49285	Gh_D12G2571
GO:0071805	potassium ion transmembrane transport	biological_process	0.65	1	1	607	89	49285	Gh_D12G2571
GO:0033014	tetrapyrrole biosynthetic process	biological_process	0.65065	1	3	607	302	49285	Gh_A05G0342,Gh_D01G0074,Gh_D06G0151
GO:1901681	sulfur compound binding	molecular_function	0.65148	1	1	607	91	49285	Gh_A07G1047
GO:0007017	microtubule-based process	biological_process	0.6523	1	6	607	530	49285	Gh_A08G0273,Gh_A13G1601,Gh_A04G0186,Gh_A02G0213,Gh_D09G0624,Gh_A01G0745
GO:0051187	cofactor catabolic process	biological_process	0.65553	1	1	607	107	49285	Gh_D13G2291
GO:0048646	anatomical structure formation involved in morphogenesis	biological_process	0.65642	1	1	607	102	49285	Gh_A04G0186
GO:0006073	cellular glucan metabolic process	biological_process	0.65707	1	3	607	257	49285	Gh_A02G0308,Gh_D13G1742,Gh_D13G1743
GO:0044042	glucan metabolic process	biological_process	0.65707	1	3	607	257	49285	Gh_D13G1743,Gh_D13G1742,Gh_A02G0308
GO:0003899	DNA-directed RNA polymerase activity	molecular_function	0.65765	1	4	607	399	49285	Gh_D02G0095,Gh_A07G0568,Gh_A03G0149,Gh_A11G1664
GO:0043412	macromolecule modification	biological_process	0.65775	1	58	607	4897	49285	Gh_D04G0388,Gh_D09G1262,Gh_D12G2062,Gh_D02G0202,Gh_D12G1543,Gh_A07G1703,Gh_A04G0991,Gh_A05G2333,Gh_A09G1432,Gh_D11G0497,Gh_D02G0175,Gh_A02G1539,Gh_A02G0724,Gh_D05G1982,Gh_A07G1074,Gh_D10G2374,Gh_A13G0427,Gh_D06G1590,Gh_A04G0186,Gh_A10G0126,Gh_D02G0201,Gh_D10G2370,Gh_A04G1178,Gh_D07G1856,Gh_A11G0099,Gh_D01G1761,Gh_A13G1253,Gh_D05G2131,Gh_A02G0630,Gh_A05G2033,Gh_D05G3546,Gh_D09G1195,Gh_A13G0280,Gh_…
GO:0045935	positive regulation of nucleobase-containing compound metabolic process	biological_process	0.65822	1	1	607	91	49285	Gh_D06G2063
GO:0051173	positive regulation of nitrogen compound metabolic process	biological_process	0.65822	1	1	607	91	49285	Gh_D06G2063
GO:0051254	positive regulation of RNA metabolic process	biological_process	0.65822	1	1	607	91	49285	Gh_D06G2063
GO:0006928	cellular component movement	biological_process	0.65861	1	5	607	423	49285	Gh_A01G0745,Gh_D09G0077,Gh_A08G0273,Gh_A11G2711,Gh_D05G2531
GO:0044403	symbiosis, encompassing mutualism through parasitism	biological_process	0.6601	1	10	607	953	49285	Gh_D01G1282,Gh_D09G1633,Gh_A07G1047,Gh_A10G1164,Gh_D09G0818,Gh_D03G1063,Gh_D12G1766,Gh_A11G2009,Gh_D02G0936,Gh_A11G2711
GO:0022414	reproductive process	biological_process	0.66116	1	4	607	357	49285	Gh_A05G3343,Gh_D12G1543,Gh_A09G1432,Gh_A02G0630
GO:0030133	transport vesicle	cellular_component	0.66262	1	2	607	186	49285	Gh_D12G2019,Gh_A10G1159
GO:0044419	interspecies interaction between organisms	biological_process	0.66418	1	10	607	956	49285	Gh_A07G1047,Gh_A10G1164,Gh_D01G1282,Gh_D09G1633,Gh_D09G0818,Gh_D03G1063,Gh_D12G1766,Gh_D02G0936,Gh_A11G2009,Gh_A11G2711
GO:0070925	organelle assembly	biological_process	0.66566	1	2	607	218	49285	Gh_A04G0186,Gh_A11G2711
GO:0005777	peroxisome	cellular_component	0.66605	1	1	607	94	49285	Gh_A07G1965
GO:0042579	microbody	cellular_component	0.66605	1	1	607	94	49285	Gh_A07G1965
GO:0000793	condensed chromosome	cellular_component	0.66669	1	2	607	206	49285	Gh_A02G0213,Gh_A07G1047
GO:0006091	generation of precursor metabolites and energy	biological_process	0.66819	1	6	607	604	49285	Gh_D08G1214,Gh_D07G1998,Gh_D07G1455,Gh_A07G1778,Gh_A08G0906,Gh_D08G1215
GO:0016701	oxidoreductase activity, acting on single donors with incorporation of molecular oxygen	molecular_function	0.66948	1	2	607	207	49285	Gh_A13G0068,Gh_A08G0418
GO:0016887	ATPase activity	molecular_function	0.67102	1	16	607	1334	49285	Gh_D01G1282,Gh_A11G1559,Gh_A11G2507,Gh_A12G0422,Gh_A05G2479,Gh_A05G3075,Gh_D10G2432,Gh_A08G0974,Gh_D11G1086,Gh_A08G1989,Gh_D10G0193,Gh_A09G0233,Gh_A11G2506,Gh_D10G2348,Gh_A06G1108,Gh_A08G2059
GO:0016569	covalent chromatin modification	biological_process	0.67145	1	1	607	77	49285	Gh_A02G1539
GO:0016570	histone modification	biological_process	0.67145	1	1	607	77	49285	Gh_A02G1539
GO:0015988	energy coupled proton transmembrane transport, against electrochemical gradient	biological_process	0.67189	1	3	607	300	49285	Gh_A08G1377,Gh_D08G1486,Gh_A11G0034
GO:0015991	ATP hydrolysis coupled proton transport	biological_process	0.67189	1	3	607	300	49285	Gh_A11G0034,Gh_D08G1486,Gh_A08G1377
GO:0022402	cell cycle process	biological_process	0.67352	1	6	607	626	49285	Gh_A04G0186,Gh_A01G0402,Gh_A05G1251,Gh_D09G0624,Gh_A07G1047,Gh_A02G0213
GO:0016818	hydrolase activity, acting on acid anhydrides, in phosphorus-containing anhydrides	molecular_function	0.6737	1	32	607	2737	49285	Gh_A10G0063,Gh_A11G1559,Gh_A12G0422,Gh_D05G3557,Gh_D01G1282,Gh_D11G2523,Gh_A06G1108,Gh_D03G1115,Gh_D10G2422,Gh_D12G2019,Gh_A08G0974,Gh_A08G0273,Gh_A05G3075,Gh_D01G1825,Gh_A11G1659,Gh_D02G0175,Gh_A11G2507,Gh_A06G1633,Gh_D07G2178,Gh_A06G1337,Gh_D10G2348,Gh_A08G2059,Gh_A11G2506,Gh_A09G0233,Gh_D11G1086,Gh_A08G1989,Gh_A01G0745,Gh_D10G0193,Gh_A05G3492,Gh_A05G2479,Gh_A04G0183,Gh_D10G2432
GO:0010629	negative regulation of gene expression	biological_process	0.67489	1	1	607	90	49285	Gh_D11G3107
GO:0005739	mitochondrion	cellular_component	0.67664	1	8	607	829	49285	Gh_D01G0138,Gh_A06G0883,Gh_A05G3492,Gh_D10G0193,Gh_A11G0034,Gh_D12G2019,Gh_D11G1228,Gh_A07G1913
GO:0019637	organophosphate metabolic process	biological_process	0.67704	1	12	607	1178	49285	Gh_A05G3472,Gh_A08G0375,Gh_D12G2019,Gh_A08G1833,Gh_A11G0034,Gh_D10G0193,Gh_A11G1559,Gh_D01G0352,Gh_D05G2059,Gh_A10G1159,Gh_A07G1558,Gh_D04G1791
GO:0032259	methylation	biological_process	0.6773	1	3	607	307	49285	Gh_D11G0497,Gh_A02G1539,Gh_D01G0140
GO:0033178	proton-transporting two-sector ATPase complex, catalytic domain	cellular_component	0.67864	1	2	607	194	49285	Gh_D10G0193,Gh_A11G0034
GO:0016485	protein processing	biological_process	0.68037	1	1	607	106	49285	Gh_A10G1164
GO:0051604	protein maturation	biological_process	0.68037	1	1	607	106	49285	Gh_A10G1164
GO:0005244	voltage-gated ion channel activity	molecular_function	0.68039	1	1	607	93	49285	Gh_A12G0008
GO:0022832	voltage-gated channel activity	molecular_function	0.68039	1	1	607	93	49285	Gh_A12G0008
GO:0005681	spliceosomal complex	cellular_component	0.68212	1	1	607	108	49285	Gh_D01G0144
GO:0070647	protein modification by small protein conjugation or removal	biological_process	0.68465	1	4	607	361	49285	Gh_D01G0176,Gh_D09G1262,Gh_A06G0654,Gh_D04G0388
GO:0030030	cell projection organization	biological_process	0.68578	1	1	607	96	49285	Gh_A04G0186
GO:0004553	hydrolase activity, hydrolyzing O-glycosyl compounds	molecular_function	0.68656	1	12	607	1147	49285	Gh_D07G0713,Gh_A06G1288,Gh_D13G2362,Gh_A13G1677,Gh_D01G1634,Gh_A13G1620,Gh_A08G1847,Gh_D10G0725,Gh_D05G2057,Gh_A03G1207,Gh_D10G0635,Gh_A01G1343
GO:0015994	chlorophyll metabolic process	biological_process	0.68658	1	1	607	113	49285	Gh_D13G2291
GO:0006576	cellular biogenic amine metabolic process	biological_process	0.68743	1	2	607	206	49285	Gh_A05G2479,Gh_D11G1086
GO:0044106	cellular amine metabolic process	biological_process	0.68743	1	2	607	206	49285	Gh_D11G1086,Gh_A05G2479
GO:0008408	3'-5' exonuclease activity	molecular_function	0.68948	1	1	607	87	49285	Gh_A10G1133
GO:0015093	ferrous iron transmembrane transporter activity	molecular_function	0.68949	1	2	607	218	49285	Gh_D01G1825,Gh_D11G1086
GO:0015684	ferrous iron transport	biological_process	0.68949	1	2	607	218	49285	Gh_D01G1825,Gh_D11G1086
GO:0009607	response to biotic stimulus	biological_process	0.69098	1	4	607	445	49285	Gh_A01G0745,Gh_D03G1608,Gh_A02G0502,Gh_D13G2287
GO:0016278	lysine N-methyltransferase activity	molecular_function	0.69413	1	1	607	92	49285	Gh_A02G1539
GO:0016279	protein-lysine N-methyltransferase activity	molecular_function	0.69413	1	1	607	92	49285	Gh_A02G1539
GO:0018024	histone-lysine N-methyltransferase activity	molecular_function	0.69413	1	1	607	92	49285	Gh_A02G1539
GO:0042054	histone methyltransferase activity	molecular_function	0.69413	1	1	607	92	49285	Gh_A02G1539
GO:0006403	RNA localization	biological_process	0.69564	1	1	607	106	49285	Gh_D09G0225
GO:0050657	nucleic acid transport	biological_process	0.69564	1	1	607	106	49285	Gh_D09G0225
GO:0050658	RNA transport	biological_process	0.69564	1	1	607	106	49285	Gh_D09G0225
GO:0051236	establishment of RNA localization	biological_process	0.69564	1	1	607	106	49285	Gh_D09G0225
GO:0006952	defense response	biological_process	0.69669	1	6	607	639	49285	Gh_D03G1608,Gh_A06G1405,Gh_A01G0745,Gh_D13G2287,Gh_A04G1178,Gh_A02G0502
GO:0019068	virion assembly	biological_process	0.69701	1	1	607	109	49285	Gh_A10G1164
GO:0044264	cellular polysaccharide metabolic process	biological_process	0.69733	1	3	607	276	49285	Gh_A02G0308,Gh_D13G1742,Gh_D13G1743
GO:0045454	cell redox homeostasis	biological_process	0.69796	1	3	607	371	49285	Gh_D09G0184,Gh_D01G0144,Gh_D08G0621
GO:0006629	lipid metabolic process	biological_process	0.69797	1	20	607	1943	49285	Gh_D06G2157,Gh_A05G0342,Gh_D10G0635,Gh_D07G1337,Gh_A11G1414,Gh_D10G0193,Gh_D06G0351,Gh_A05G3472,Gh_D01G0440,Gh_D11G0497,Gh_D09G0001,Gh_D02G0226,Gh_A07G1558,Gh_D07G1591,Gh_A10G1159,Gh_D05G2059,Gh_D01G0074,Gh_D05G0315,Gh_A07G1965,Gh_A06G1288
GO:0005819	spindle	cellular_component	0.69827	1	2	607	215	49285	Gh_D09G0624,Gh_A02G0213
GO:0006464	cellular protein modification process	biological_process	0.70043	1	54	607	4602	49285	Gh_D04G1763,Gh_A05G0854,Gh_D01G0362,Gh_D09G0682,Gh_D04G1503,Gh_A13G0911,Gh_A07G1649,Gh_A10G0350,Gh_A13G0280,Gh_D06G1293,Gh_A06G0292,Gh_D01G0176,Gh_D10G2373,Gh_A01G1666,Gh_D01G2202,Gh_A06G0654,Gh_A09G0181,Gh_A06G1405,Gh_A05G3343,Gh_A06G0079,Gh_A09G1189,Gh_D09G2380,Gh_D04G0013,Gh_D10G2378,Gh_D06G1590,Gh_D10G2374,Gh_A13G0427,Gh_A04G0186,Gh_A07G1074,Gh_D05G1982,Gh_D02G0175,Gh_A02G1539,Gh_A02G0724,Gh_…
GO:0036211	protein modification process	biological_process	0.70043	1	54	607	4602	49285	Gh_A02G0724,Gh_D02G0175,Gh_A02G1539,Gh_A09G1432,Gh_A05G2333,Gh_A04G0186,Gh_A13G0427,Gh_D10G2374,Gh_D06G1590,Gh_A07G1074,Gh_D05G1982,Gh_D04G0388,Gh_A07G1703,Gh_D12G1543,Gh_A04G0991,Gh_D02G0202,Gh_D12G2062,Gh_D09G1262,Gh_D05G2131,Gh_A02G0630,Gh_A13G1253,Gh_D01G1761,Gh_D09G1195,Gh_D05G3546,Gh_A05G2033,Gh_D10G2370,Gh_A10G0126,Gh_D02G0201,Gh_A11G0099,Gh_D07G1856,Gh_D01G0362,Gh_D04G1763,Gh_A05G0854,Gh_…
GO:0015931	nucleobase-containing compound transport	biological_process	0.70561	1	1	607	109	49285	Gh_D09G0225
GO:0016054	organic acid catabolic process	biological_process	0.70601	1	1	607	102	49285	Gh_A07G1965
GO:0046395	carboxylic acid catabolic process	biological_process	0.70601	1	1	607	102	49285	Gh_A07G1965
GO:0016655	oxidoreductase activity, acting on NAD(P)H, quinone or similar compound as acceptor	molecular_function	0.70821	1	1	607	120	49285	Gh_A10G0788
GO:0045017	glycerolipid biosynthetic process	biological_process	0.71011	1	1	607	108	49285	Gh_A05G0342
GO:0044427	chromosomal part	cellular_component	0.71143	1	5	607	543	49285	Gh_A10G1865,Gh_A07G0712,Gh_A05G1251,Gh_A02G0213,Gh_A02G1504
GO:0019318	hexose metabolic process	biological_process	0.71175	1	3	607	330	49285	Gh_A11G1559,Gh_D07G2294,Gh_A07G1778
GO:0015077	monovalent inorganic cation transmembrane transporter activity	molecular_function	0.71583	1	9	607	929	49285	Gh_D08G0069,Gh_D08G1486,Gh_D12G2571,Gh_D07G1998,Gh_A11G0034,Gh_A08G1833,Gh_D12G2019,Gh_A08G1377,Gh_A13G1677
GO:0001076	RNA polymerase II transcription factor binding transcription factor activity	molecular_function	0.72017	1	2	607	215	49285	Gh_D12G1950,Gh_A03G0149
GO:0001104	RNA polymerase II transcription cofactor activity	molecular_function	0.72017	1	2	607	215	49285	Gh_D12G1950,Gh_A03G0149
GO:0019201	nucleotide kinase activity	molecular_function	0.72022	1	1	607	111	49285	Gh_A11G1559
GO:0071840	cellular component organization or biogenesis	biological_process	0.72349	1	36	607	3476	49285	Gh_A09G1186,Gh_D01G1691,Gh_A06G1633,Gh_A02G1539,Gh_D09G0624,Gh_A11G2711,Gh_A03G1717,Gh_A04G0186,Gh_D08G2528,Gh_D01G0352,Gh_A01G0402,Gh_D06G0151,Gh_A07G0314,Gh_D11G1665,Gh_A02G0213,Gh_A06G0883,Gh_D01G0138,Gh_A05G3492,Gh_A11G2125,Gh_D07G1399,Gh_A08G1399,Gh_A13G1601,Gh_A07G0712,Gh_D02G0325,Gh_D08G1486,Gh_D12G1377,Gh_A05G1251,Gh_A10G1164,Gh_D12G2019,Gh_D01G1689,Gh_D10G2422,Gh_D06G2157,Gh_D03G1115,Gh_…
GO:0008324	cation transmembrane transporter activity	molecular_function	0.72359	1	17	607	1722	49285	Gh_D08G0069,Gh_D08G1486,Gh_D07G1998,Gh_D12G2571,Gh_A08G1377,Gh_A11G0034,Gh_D01G0074,Gh_A13G1677,Gh_D05G0769,Gh_D07G1399,Gh_A07G1285,Gh_A05G1900,Gh_A08G0404,Gh_D12G2019,Gh_D11G1086,Gh_A08G1833,Gh_D01G1825
GO:0000776	kinetochore	cellular_component	0.72373	1	2	607	234	49285	Gh_A05G1251,Gh_A02G0213
GO:0006935	chemotaxis	biological_process	0.72435	1	1	607	105	49285	Gh_D09G0077
GO:0016410	N-acyltransferase activity	molecular_function	0.72452	1	2	607	219	49285	Gh_A02G0321,Gh_D11G1228
GO:0006006	glucose metabolic process	biological_process	0.72828	1	2	607	229	49285	Gh_D07G2294,Gh_A07G1778
GO:0005996	monosaccharide metabolic process	biological_process	0.72895	1	3	607	338	49285	Gh_A11G1559,Gh_D07G2294,Gh_A07G1778
GO:0010333	terpene synthase activity	molecular_function	0.7292	1	1	607	111	49285	Gh_D05G3264
GO:0016830	carbon-carbon lyase activity	molecular_function	0.72925	1	3	607	329	49285	Gh_D01G0074,Gh_A10G1159,Gh_D07G1998
GO:0006818	hydrogen transport	biological_process	0.72939	1	5	607	545	49285	Gh_D08G1486,Gh_A08G1377,Gh_D12G2019,Gh_A08G1833,Gh_A11G0034
GO:0015992	proton transport	biological_process	0.72939	1	5	607	545	49285	Gh_A08G1833,Gh_A11G0034,Gh_D08G1486,Gh_D12G2019,Gh_A08G1377
GO:0005261	cation channel activity	molecular_function	0.72982	1	2	607	224	49285	Gh_D07G1399,Gh_A07G1285
GO:0010941	regulation of cell death	biological_process	0.7301	1	1	607	113	49285	Gh_D05G3557
GO:0042981	regulation of apoptotic process	biological_process	0.7301	1	1	607	113	49285	Gh_D05G3557
GO:0043067	regulation of programmed cell death	biological_process	0.7301	1	1	607	113	49285	Gh_D05G3557
GO:0005381	iron ion transmembrane transporter activity	molecular_function	0.7339	1	2	607	232	49285	Gh_D11G1086,Gh_D01G1825
GO:0015078	hydrogen ion transmembrane transporter activity	molecular_function	0.73392	1	6	607	659	49285	Gh_D08G0069,Gh_D08G1486,Gh_D12G2019,Gh_A08G1377,Gh_A08G1833,Gh_A11G0034
GO:0009605	response to external stimulus	biological_process	0.73518	1	2	607	220	49285	Gh_D09G0077,Gh_D07G1856
GO:0016592	mediator complex	cellular_component	0.73794	1	2	607	225	49285	Gh_A03G0149,Gh_D12G1950
GO:0042330	taxis	biological_process	0.73847	1	1	607	110	49285	Gh_D09G0077
GO:0006826	iron ion transport	biological_process	0.74268	1	2	607	236	49285	Gh_D11G1086,Gh_D01G1825
GO:0009579	thylakoid	cellular_component	0.74281	1	4	607	492	49285	Gh_A07G1518,Gh_A11G2249,Gh_D07G1455,Gh_D11G0916
GO:0044436	thylakoid part	cellular_component	0.74281	1	4	607	492	49285	Gh_D07G1455,Gh_D11G0916,Gh_A11G2249,Gh_A07G1518
GO:0016071	mRNA metabolic process	biological_process	0.74282	1	4	607	437	49285	Gh_D01G2202,Gh_D12G2019,Gh_D01G0144,Gh_A09G0475
GO:0004197	cysteine-type endopeptidase activity	molecular_function	0.74322	1	2	607	245	49285	Gh_A08G1554,Gh_D04G0346
GO:0044444	cytoplasmic part	cellular_component	0.74412	1	40	607	4055	49285	Gh_D05G3627,Gh_D06G1266,Gh_D05G2864,Gh_D02G0136,Gh_A03G0149,Gh_A11G2680,Gh_A05G1900,Gh_A05G3492,Gh_A06G0883,Gh_D09G0231,Gh_D01G0138,Gh_D10G0193,Gh_A10G1159,Gh_A05G3430,Gh_A11G2711,Gh_D11G3113,Gh_A07G1913,Gh_D10G1255,Gh_D09G0624,Gh_D11G0497,Gh_A02G0724,Gh_A08G1847,Gh_A06G1337,Gh_A07G1965,Gh_D08G1041,Gh_A07G1047,Gh_A02G0796,Gh_A11G0034,Gh_D02G0292,Gh_D01G0176,Gh_D11G0799,Gh_A11G2249,Gh_D11G1228,Gh_…
GO:0051259	protein oligomerization	biological_process	0.7442	1	1	607	125	49285	Gh_A05G1251
GO:0008643	carbohydrate transport	biological_process	0.74421	1	1	607	123	49285	Gh_A05G1900
GO:0006364	rRNA processing	biological_process	0.74483	1	2	607	237	49285	Gh_A10G1164,Gh_A08G1399
GO:0016072	rRNA metabolic process	biological_process	0.74483	1	2	607	237	49285	Gh_A08G1399,Gh_A10G1164
GO:0051301	cell division	biological_process	0.74648	1	3	607	363	49285	Gh_A02G0213,Gh_A01G0402,Gh_D12G1417
GO:0016866	intramolecular transferase activity	molecular_function	0.74649	1	1	607	117	49285	Gh_A10G1837
GO:0006811	ion transport	biological_process	0.74678	1	26	607	2568	49285	Gh_A08G1377,Gh_A01G0102,Gh_D01G0074,Gh_A11G0034,Gh_A01G0066,Gh_D07G1111,Gh_A08G0900,Gh_D13G1350,Gh_D05G0769,Gh_A13G1677,Gh_D08G0069,Gh_D08G1486,Gh_D12G0460,Gh_A12G0008,Gh_D07G1998,Gh_D12G2571,Gh_A05G0155,Gh_D12G2019,Gh_D11G1086,Gh_A08G0404,Gh_A08G1833,Gh_A10G0598,Gh_D01G1825,Gh_D07G1399,Gh_A07G1285,Gh_D09G1081
GO:0005984	disaccharide metabolic process	biological_process	0.74691	1	1	607	108	49285	Gh_A08G1399
GO:0033176	proton-transporting V-type ATPase complex	cellular_component	0.74726	1	2	607	220	49285	Gh_D08G1486,Gh_A08G1377
GO:0006664	glycolipid metabolic process	biological_process	0.74985	1	2	607	242	49285	Gh_D05G2059,Gh_D10G0635
GO:0042025	host cell nucleus	cellular_component	0.75008	1	1	607	119	49285	Gh_D05G2531
GO:0016032	viral process	biological_process	0.75025	1	8	607	836	49285	Gh_D09G1633,Gh_D01G1282,Gh_A10G1164,Gh_A07G1047,Gh_A11G2711,Gh_D02G0936,Gh_D12G1766,Gh_D09G0818
GO:0012505	endomembrane system	cellular_component	0.75185	1	7	607	738	49285	Gh_A05G1900,Gh_A10G1159,Gh_D01G0138,Gh_D09G0231,Gh_A01G0640,Gh_D11G3113,Gh_A06G1337
GO:0016620	oxidoreductase activity, acting on the aldehyde or oxo group of donors, NAD or NADP as acceptor	molecular_function	0.75217	1	1	607	131	49285	Gh_D06G0151
GO:0009056	catabolic process	biological_process	0.75291	1	16	607	1724	49285	Gh_D01G1472,Gh_D13G2291,Gh_D08G1486,Gh_D06G0289,Gh_A07G1778,Gh_A07G1965,Gh_A10G1677,Gh_D10G0635,Gh_A04G1072,Gh_A11G2767,Gh_A01G1105,Gh_A02G0213,Gh_D11G1665,Gh_D09G1633,Gh_D06G0351,Gh_A07G1920
GO:0016838	carbon-oxygen lyase activity, acting on phosphates	molecular_function	0.75598	1	1	607	121	49285	Gh_D05G3264
GO:0071555	cell wall organization	biological_process	0.7565	1	2	607	240	49285	Gh_A08G1848,Gh_A03G1717
GO:0005198	structural molecule activity	molecular_function	0.75748	1	18	607	2029	49285	Gh_D11G1651,Gh_A05G3492,Gh_A01G0745,Gh_D06G0083,Gh_A07G1503,Gh_A06G1628,Gh_A02G0157,Gh_D02G0136,Gh_D04G0217,Gh_A03G0149,Gh_D01G1624,Gh_A11G2711,Gh_A05G3430,Gh_A08G1847,Gh_D02G0175,Gh_D09G0624,Gh_A08G0957,Gh_D08G1486
GO:0052689	carboxylic ester hydrolase activity	molecular_function	0.75882	1	3	607	367	49285	Gh_A03G1717,Gh_A08G1848,Gh_D13G2291
GO:0000377	RNA splicing, via transesterification reactions with bulged adenosine as nucleophile	biological_process	0.75918	1	1	607	134	49285	Gh_D01G0144
GO:0000398	mRNA splicing, via spliceosome	biological_process	0.75918	1	1	607	134	49285	Gh_D01G0144
GO:0002376	immune system process	biological_process	0.76038	1	2	607	232	49285	Gh_A04G0045,Gh_A01G0745
GO:0042623	ATPase activity, coupled	molecular_function	0.76075	1	5	607	473	49285	Gh_A11G2507,Gh_A12G0422,Gh_D10G2432,Gh_A11G2506,Gh_A09G0233
GO:0016579	protein deubiquitination	biological_process	0.76156	1	1	607	106	49285	Gh_D04G0388
GO:0070646	protein modification by small protein removal	biological_process	0.76156	1	1	607	106	49285	Gh_D04G0388
GO:1901137	carbohydrate derivative biosynthetic process	biological_process	0.76587	1	7	607	784	49285	Gh_D10G0193,Gh_A11G0034,Gh_A08G1833,Gh_D12G2019,Gh_A04G0186,Gh_D01G0352,Gh_A11G1559
GO:1901136	carbohydrate derivative catabolic process	biological_process	0.76628	1	1	607	134	49285	Gh_D10G0635
GO:0045229	external encapsulating structure organization	biological_process	0.76768	1	2	607	246	49285	Gh_A03G1717,Gh_A08G1848
GO:0010605	negative regulation of macromolecule metabolic process	biological_process	0.768	1	1	607	120	49285	Gh_D11G3107
GO:0044282	small molecule catabolic process	biological_process	0.768	1	1	607	124	49285	Gh_A07G1965
GO:0044712	single-organism catabolic process	biological_process	0.768	1	1	607	124	49285	Gh_A07G1965
GO:0060590	ATPase regulator activity	molecular_function	0.76831	1	1	607	131	49285	Gh_A01G0654
GO:0072594	establishment of protein localization to organelle	biological_process	0.76968	1	2	607	225	49285	Gh_A08G2059,Gh_A06G0883
GO:0005694	chromosome	cellular_component	0.77059	1	6	607	659	49285	Gh_A10G1865,Gh_A07G0712,Gh_A05G1251,Gh_A02G0213,Gh_A07G1047,Gh_A02G1504
GO:0044085	cellular component biogenesis	biological_process	0.77203	1	15	607	1605	49285	Gh_D06G2157,Gh_D09G0624,Gh_D07G1399,Gh_A11G2125,Gh_D08G1486,Gh_A04G0186,Gh_A08G1399,Gh_A11G2711,Gh_D08G2528,Gh_A01G0402,Gh_A07G0314,Gh_A07G0712,Gh_A05G1251,Gh_A10G1164,Gh_D11G1665
GO:0022890	inorganic cation transmembrane transporter activity	molecular_function	0.77383	1	13	607	1386	49285	Gh_A07G1285,Gh_D07G1399,Gh_D08G1486,Gh_D08G0069,Gh_D12G2571,Gh_D07G1998,Gh_A11G0034,Gh_A08G1833,Gh_A08G1377,Gh_D12G2019,Gh_D11G1086,Gh_D01G1825,Gh_A13G1677
GO:0051087	chaperone binding	molecular_function	0.77409	1	1	607	137	49285	Gh_A01G0654
GO:0006979	response to oxidative stress	biological_process	0.77451	1	2	607	287	49285	Gh_D09G2048,Gh_D09G0225
GO:0006783	heme biosynthetic process	biological_process	0.77639	1	1	607	133	49285	Gh_A05G0342
GO:0030312	external encapsulating structure	cellular_component	0.77696	1	3	607	374	49285	Gh_A03G1717,Gh_A08G1848,Gh_A08G0404
GO:0009892	negative regulation of metabolic process	biological_process	0.77827	1	1	607	124	49285	Gh_D11G3107
GO:0003777	microtubule motor activity	molecular_function	0.78043	1	2	607	185	49285	Gh_A08G0273,Gh_A01G0745
GO:0033647	host intracellular organelle	cellular_component	0.78055	1	1	607	129	49285	Gh_D05G2531
GO:0033648	host intracellular membrane-bounded organelle	cellular_component	0.78055	1	1	607	129	49285	Gh_D05G2531
GO:0019898	extrinsic to membrane	cellular_component	0.78198	1	1	607	144	49285	Gh_D08G1486
GO:0016021	integral to membrane	cellular_component	0.7821	1	54	607	5216	49285	Gh_D07G1998,Gh_D08G2528,Gh_A11G2681,Gh_A13G0427,Gh_D11G3113,Gh_A11G2711,Gh_A11G2507,Gh_D08G0069,Gh_A02G0724,Gh_D09G0077,Gh_A01G0771,Gh_A08G0900,Gh_D13G1850,Gh_A10G1669,Gh_D08G1041,Gh_D03G1608,Gh_A01G0102,Gh_D06G0606,Gh_D01G0074,Gh_D11G0096,Gh_D09G1081,Gh_A05G2033,Gh_A03G0408,Gh_A09G0233,Gh_A11G2506,Gh_D07G1399,Gh_A05G1900,Gh_D06G2070,Gh_D09G2048,Gh_D13G2125,Gh_A05G3492,Gh_A11G2670,Gh_D10G2432,Gh_…
GO:0022904	respiratory electron transport chain	biological_process	0.7822	1	1	607	136	49285	Gh_D07G1998
GO:0005737	cytoplasm	cellular_component	0.78254	1	50	607	5092	49285	Gh_A07G1047,Gh_A07G1965,Gh_D08G1041,Gh_A11G0034,Gh_A02G0796,Gh_D12G1667,Gh_A06G1337,Gh_D09G0624,Gh_D10G1255,Gh_A07G1913,Gh_A02G0724,Gh_A08G1847,Gh_D11G0497,Gh_A10G1159,Gh_A05G3430,Gh_D11G3113,Gh_A11G2711,Gh_A01G0402,Gh_D10G0193,Gh_A05G3492,Gh_D01G0138,Gh_D09G0231,Gh_A06G0883,Gh_A03G0149,Gh_A13G1253,Gh_A11G2680,Gh_A05G1900,Gh_D05G3627,Gh_D06G1266,Gh_D05G2864,Gh_D02G0136,Gh_D11G2600,Gh_D02G0325,Gh_…
GO:0006790	sulfur compound metabolic process	biological_process	0.78383	1	2	607	235	49285	Gh_A11G1559,Gh_A02G1283
GO:0009521	photosystem	cellular_component	0.78392	1	3	607	412	49285	Gh_D07G1455,Gh_A07G1518,Gh_A11G2249
GO:0006357	regulation of transcription from RNA polymerase II promoter	biological_process	0.78497	1	2	607	247	49285	Gh_A03G0149,Gh_D12G1950
GO:0001510	RNA methylation	biological_process	0.78639	1	1	607	140	49285	Gh_D11G0497
GO:0033365	protein localization to organelle	biological_process	0.78763	1	4	607	456	49285	Gh_A06G0883,Gh_D01G0352,Gh_A05G1251,Gh_A08G2059
GO:0006479	protein methylation	biological_process	0.78865	1	1	607	128	49285	Gh_A02G1539
GO:0008213	protein alkylation	biological_process	0.78865	1	1	607	128	49285	Gh_A02G1539
GO:0019067	viral assembly, maturation, egress, and release	biological_process	0.78964	1	1	607	144	49285	Gh_A10G1164
GO:0005743	mitochondrial inner membrane	cellular_component	0.79012	1	2	607	260	49285	Gh_D10G0193,Gh_A11G0034
GO:0005976	polysaccharide metabolic process	biological_process	0.79298	1	3	607	329	49285	Gh_D13G1743,Gh_A02G0308,Gh_D13G1742
GO:0008152	metabolic process	biological_process	0.79513	1	287	607	26323	49285	Gh_D08G1486,Gh_D08G1215,Gh_D08G1214,Gh_D04G1763,Gh_D06G1293,Gh_A07G1518,Gh_A13G0280,Gh_D05G3308,Gh_D07G0910,Gh_D10G0770,Gh_D10G0635,Gh_A02G1283,Gh_A13G1692,Gh_D04G0013,Gh_A11G1664,Gh_D05G2852,Gh_A06G1257,Gh_A10G1159,Gh_D06G0158,Gh_D04G0388,Gh_D02G0321,Gh_D10G0725,Gh_A13G1253,Gh_D05G3546,Gh_D05G3264,Gh_A08G1399,Gh_A02G0213,Gh_A10G2155,Gh_D10G2370,Gh_A08G0998,Gh_A13G0188,Gh_D09G0231,Gh_D13G0612,Gh_…
GO:0007018	microtubule-based movement	biological_process	0.79542	1	2	607	194	49285	Gh_A08G0273,Gh_A01G0745
GO:0044262	cellular carbohydrate metabolic process	biological_process	0.79563	1	4	607	429	49285	Gh_D13G1742,Gh_A02G0308,Gh_A08G1399,Gh_D13G1743
GO:1901565	organonitrogen compound catabolic process	biological_process	0.79573	1	2	607	279	49285	Gh_D10G0635,Gh_D13G2291
GO:0005618	cell wall	cellular_component	0.79574	1	2	607	266	49285	Gh_A08G1848,Gh_A03G1717
GO:0042168	heme metabolic process	biological_process	0.79899	1	1	607	144	49285	Gh_A05G0342
GO:0046873	metal ion transmembrane transporter activity	molecular_function	0.79998	1	8	607	910	49285	Gh_D07G1399,Gh_A07G1285,Gh_D07G1998,Gh_D12G2571,Gh_D11G1086,Gh_A13G1677,Gh_D05G0769,Gh_D01G1825
GO:0015672	monovalent inorganic cation transport	biological_process	0.80109	1	9	607	994	49285	Gh_D12G2019,Gh_A08G1377,Gh_A11G0034,Gh_A01G0066,Gh_A08G1833,Gh_D08G1486,Gh_D07G1998,Gh_D09G1081,Gh_D12G2571
GO:0016835	carbon-oxygen lyase activity	molecular_function	0.80355	1	3	607	381	49285	Gh_A09G0742,Gh_D05G3264,Gh_D05G2114
GO:0019866	organelle inner membrane	cellular_component	0.80481	1	2	607	268	49285	Gh_A11G0034,Gh_D10G0193
GO:0033646	host intracellular part	cellular_component	0.80671	1	1	607	140	49285	Gh_D05G2531
GO:0043656	intracellular region of host	cellular_component	0.80671	1	1	607	140	49285	Gh_D05G2531
GO:0006511	ubiquitin-dependent protein catabolic process	biological_process	0.8089	1	2	607	284	49285	Gh_A04G1072,Gh_A10G1677
GO:0019941	modification-dependent protein catabolic process	biological_process	0.8089	1	2	607	284	49285	Gh_A04G1072,Gh_A10G1677
GO:0043632	modification-dependent macromolecule catabolic process	biological_process	0.8089	1	2	607	284	49285	Gh_A04G1072,Gh_A10G1677
GO:0038023	signaling receptor activity	molecular_function	0.80958	1	4	607	432	49285	Gh_D07G1983,Gh_A07G0823,Gh_D12G0296,Gh_A12G0111
GO:0009312	oligosaccharide biosynthetic process	biological_process	0.81139	1	1	607	144	49285	Gh_A08G1399
GO:0006643	membrane lipid metabolic process	biological_process	0.81142	1	2	607	273	49285	Gh_D10G0635,Gh_D05G2059
GO:0012507	ER to Golgi transport vesicle membrane	cellular_component	0.81255	1	1	607	135	49285	Gh_A10G1159
GO:0030127	COPII vesicle coat	cellular_component	0.81255	1	1	607	135	49285	Gh_A10G1159
GO:0030134	ER to Golgi transport vesicle	cellular_component	0.81255	1	1	607	135	49285	Gh_A10G1159
GO:0009308	amine metabolic process	biological_process	0.8128	1	2	607	264	49285	Gh_D11G1086,Gh_A05G2479
GO:0005794	Golgi apparatus	cellular_component	0.81293	1	2	607	254	49285	Gh_A11G2680,Gh_A05G1900
GO:0042221	response to chemical stimulus	biological_process	0.81312	1	7	607	861	49285	Gh_D09G0225,Gh_D05G0749,Gh_D09G1380,Gh_A11G2670,Gh_D09G0077,Gh_A06G0259,Gh_D12G1417
GO:0015298	solute:cation antiporter activity	molecular_function	0.81327	1	1	607	120	49285	Gh_D08G0069
GO:0015299	solute:hydrogen antiporter activity	molecular_function	0.81327	1	1	607	120	49285	Gh_D08G0069
GO:0019031	viral envelope	cellular_component	0.81379	1	3	607	385	49285	Gh_D01G0176,Gh_D12G1766,Gh_A07G1503
GO:0036338	viral membrane	cellular_component	0.81379	1	3	607	385	49285	Gh_D12G1766,Gh_A07G1503,Gh_D01G0176
GO:0046914	transition metal ion binding	molecular_function	0.81457	1	45	607	4502	49285	Gh_D07G0910,Gh_A06G0117,Gh_A01G0480,Gh_A13G0068,Gh_D06G1759,Gh_A06G0119,Gh_D01G1634,Gh_A09G0278,Gh_A08G0366,Gh_D12G1417,Gh_D10G2001,Gh_D08G0885,Gh_A13G0280,Gh_A11G2184,Gh_A02G1509,Gh_D05G2114,Gh_A07G0568,Gh_A11G2125,Gh_D02G0233,Gh_D06G0104,Gh_A06G0122,Gh_D13G0612,Gh_D03G0235,Gh_D05G0749,Gh_D03G0644,Gh_D01G0496,Gh_D07G1584,Gh_A02G1539,Gh_A07G1867,Gh_D01G1445,Gh_A08G1431,Gh_D10G0621,Gh_A07G0908,Gh_…
GO:0031224	intrinsic to membrane	cellular_component	0.81528	1	54	607	5291	49285	Gh_A07G1518,Gh_D09G0682,Gh_D12G0460,Gh_A12G0422,Gh_A07G0906,Gh_D09G0225,Gh_A08G0404,Gh_D12G2019,Gh_D01G1689,Gh_A05G0155,Gh_D01G1825,Gh_D13G2287,Gh_A07G1285,Gh_D12G0237,Gh_D10G2373,Gh_A02G0157,Gh_A11G0228,Gh_D06G0606,Gh_D01G0074,Gh_D11G0096,Gh_D03G1608,Gh_D08G1041,Gh_A01G0102,Gh_D13G1850,Gh_A10G1669,Gh_A01G0771,Gh_A08G0900,Gh_D09G0077,Gh_A02G0724,Gh_D08G0069,Gh_A13G0427,Gh_D11G3113,Gh_A11G2507,Gh_…
GO:0006096	glycolysis	biological_process	0.81594	1	1	607	152	49285	Gh_A07G1778
GO:0006575	cellular modified amino acid metabolic process	biological_process	0.81764	1	1	607	150	49285	Gh_A02G1283
GO:0007264	small GTPase mediated signal transduction	biological_process	0.81784	1	4	607	528	49285	Gh_A11G0034,Gh_D09G0431,Gh_D10G0635,Gh_D11G1086
GO:0043228	non-membrane-bounded organelle	cellular_component	0.81978	1	23	607	2592	49285	Gh_A02G0213,Gh_A06G1628,Gh_D01G1915,Gh_D06G0083,Gh_A05G1251,Gh_A05G3492,Gh_A03G0149,Gh_D06G2157,Gh_D02G0292,Gh_A02G0157,Gh_D02G0136,Gh_D11G2578,Gh_A07G1047,Gh_A02G1504,Gh_A07G0712,Gh_D02G0325,Gh_D01G1472,Gh_D09G0624,Gh_A08G1847,Gh_D09G0077,Gh_A10G1865,Gh_A05G3430,Gh_A11G2711
GO:0043232	intracellular non-membrane-bounded organelle	cellular_component	0.81978	1	23	607	2592	49285	Gh_D11G2578,Gh_D02G0136,Gh_A02G0157,Gh_D02G0292,Gh_D06G2157,Gh_A03G0149,Gh_A05G3492,Gh_A05G1251,Gh_D06G0083,Gh_A06G1628,Gh_D01G1915,Gh_A02G0213,Gh_A11G2711,Gh_A10G1865,Gh_A05G3430,Gh_D09G0077,Gh_A08G1847,Gh_D09G0624,Gh_D01G1472,Gh_D02G0325,Gh_A07G0712,Gh_A02G1504,Gh_A07G1047
GO:0009653	anatomical structure morphogenesis	biological_process	0.82406	1	2	607	269	49285	Gh_A11G2009,Gh_A04G0186
GO:0031090	organelle membrane	cellular_component	0.82519	1	12	607	1307	49285	Gh_A05G3492,Gh_D09G0231,Gh_D01G0138,Gh_A06G1337,Gh_A06G0883,Gh_D12G2019,Gh_A11G0034,Gh_D10G0193,Gh_A10G1159,Gh_D11G3113,Gh_A07G1913,Gh_A05G1900
GO:0019205	nucleobase-containing compound kinase activity	molecular_function	0.8255	1	1	607	151	49285	Gh_A11G1559
GO:0030234	enzyme regulator activity	molecular_function	0.82749	1	9	607	1069	49285	Gh_D12G1417,Gh_D06G1908,Gh_A08G1847,Gh_A05G2418,Gh_A08G0890,Gh_D07G1066,Gh_D06G0351,Gh_A01G0654,Gh_A10G0126
GO:1901135	carbohydrate derivative metabolic process	biological_process	0.82761	1	11	607	1262	49285	Gh_D04G1791,Gh_D10G0635,Gh_A04G0186,Gh_D05G2059,Gh_D01G0352,Gh_A11G1559,Gh_A11G0034,Gh_D10G0193,Gh_A08G1833,Gh_D12G2019,Gh_A08G0375
GO:0004601	peroxidase activity	molecular_function	0.82971	1	2	607	305	49285	Gh_D07G0463,Gh_D09G2048
GO:0016684	oxidoreductase activity, acting on peroxide as acceptor	molecular_function	0.82971	1	2	607	305	49285	Gh_D07G0463,Gh_D09G2048
GO:0006614	SRP-dependent cotranslational protein targeting to membrane	biological_process	0.82983	1	1	607	136	49285	Gh_A08G2059
GO:0045047	protein targeting to ER	biological_process	0.82983	1	1	607	136	49285	Gh_A08G2059
GO:0072599	establishment of protein localization to endoplasmic reticulum	biological_process	0.82983	1	1	607	136	49285	Gh_A08G2059
GO:0042157	lipoprotein metabolic process	biological_process	0.8301	1	1	607	156	49285	Gh_D12G2019
GO:0051287	NAD binding	molecular_function	0.8302	1	3	607	407	49285	Gh_D11G0918,Gh_A10G1807,Gh_D06G1357
GO:0016597	amino acid binding	molecular_function	0.83068	1	1	607	156	49285	Gh_A08G0375
GO:0030695	GTPase regulator activity	molecular_function	0.83137	1	2	607	262	49285	Gh_A10G0126,Gh_D07G1066
GO:0006396	RNA processing	biological_process	0.8345	1	12	607	1321	49285	Gh_D01G2202,Gh_A08G1399,Gh_D05G2646,Gh_D04G0941,Gh_A09G0475,Gh_A11G2125,Gh_A05G3527,Gh_D11G0497,Gh_A07G1703,Gh_D01G0144,Gh_D12G2019,Gh_A10G1164
GO:0034357	photosynthetic membrane	cellular_component	0.83533	1	3	607	450	49285	Gh_A07G1518,Gh_A11G2249,Gh_D07G1455
GO:0006855	drug transmembrane transport	biological_process	0.83549	1	1	607	156	49285	Gh_A06G0259
GO:0015238	drug transmembrane transporter activity	molecular_function	0.83549	1	1	607	156	49285	Gh_A06G0259
GO:0003857	3-hydroxyacyl-CoA dehydrogenase activity	molecular_function	0.83696	1	1	607	161	49285	Gh_D07G1591
GO:0000794	condensed nuclear chromosome	cellular_component	0.83802	1	1	607	158	49285	Gh_A07G1047
GO:0031406	carboxylic acid binding	molecular_function	0.83886	1	1	607	160	49285	Gh_A08G0375
GO:0000139	Golgi membrane	cellular_component	0.84068	1	1	607	153	49285	Gh_A05G1900
GO:0019028	viral capsid	cellular_component	0.84068	1	4	607	519	49285	Gh_D01G1472,Gh_A07G1503,Gh_D12G1417,Gh_A13G0875
GO:0000003	reproduction	biological_process	0.84166	1	7	607	825	49285	Gh_A09G1432,Gh_A07G1047,Gh_A10G1164,Gh_A01G0402,Gh_A02G0630,Gh_D12G1543,Gh_A05G3343
GO:0046915	transition metal ion transmembrane transporter activity	molecular_function	0.84246	1	2	607	298	49285	Gh_D01G1825,Gh_D11G1086
GO:0004872	receptor activity	molecular_function	0.84268	1	4	607	459	49285	Gh_D07G1983,Gh_D12G0296,Gh_A12G0111,Gh_A07G0823
GO:0000902	cell morphogenesis	biological_process	0.8433	1	1	607	146	49285	Gh_A04G0186
GO:0032989	cellular component morphogenesis	biological_process	0.8433	1	1	607	146	49285	Gh_A04G0186
GO:0060589	nucleoside-triphosphatase regulator activity	molecular_function	0.84432	1	3	607	392	49285	Gh_A10G0126,Gh_A01G0654,Gh_D07G1066
GO:0000375	RNA splicing, via transesterification reactions	biological_process	0.84476	1	1	607	168	49285	Gh_D01G0144
GO:0015893	drug transport	biological_process	0.8457	1	1	607	161	49285	Gh_A06G0259
GO:0090484	drug transporter activity	molecular_function	0.8457	1	1	607	161	49285	Gh_A06G0259
GO:0051701	interaction with host	biological_process	0.84654	1	2	607	291	49285	Gh_D09G0818,Gh_D03G1063
GO:0008654	phospholipid biosynthetic process	biological_process	0.84684	1	1	607	167	49285	Gh_A10G1159
GO:0006888	ER to Golgi vesicle-mediated transport	biological_process	0.84743	1	1	607	157	49285	Gh_A10G1159
GO:0042493	response to drug	biological_process	0.84747	1	1	607	162	49285	Gh_A06G0259
GO:0000280	nuclear division	biological_process	0.84886	1	1	607	168	49285	Gh_A02G0213
GO:0007067	mitosis	biological_process	0.84886	1	1	607	168	49285	Gh_A02G0213
GO:0006613	cotranslational protein targeting to membrane	biological_process	0.8489	1	1	607	145	49285	Gh_A08G2059
GO:0044257	cellular protein catabolic process	biological_process	0.85226	1	2	607	321	49285	Gh_A04G1072,Gh_A10G1677
GO:0051603	proteolysis involved in cellular protein catabolic process	biological_process	0.85226	1	2	607	321	49285	Gh_A04G1072,Gh_A10G1677
GO:0000940	condensed chromosome outer kinetochore	cellular_component	0.85331	1	1	607	170	49285	Gh_A02G0213
GO:0003676	nucleic acid binding	molecular_function	0.8537	1	89	607	8625	49285	Gh_D10G2069,Gh_A04G1131,Gh_A06G1405,Gh_D11G2264,Gh_A13G0957,Gh_D02G0127,Gh_D01G1634,Gh_D05G2531,Gh_A08G0366,Gh_A05G3075,Gh_D12G1417,Gh_D04G0914,Gh_A08G0957,Gh_A10G0063,Gh_D02G1540,Gh_A12G0422,Gh_D05G2673,Gh_D12G1377,Gh_D06G1271,Gh_A02G1504,Gh_D10G1910,Gh_D01G0387,Gh_D07G1390,Gh_A07G0568,Gh_D05G1527,Gh_A01G1446,Gh_A03G0149,Gh_D13G1870,Gh_D05G3623,Gh_D02G0095,Gh_D05G3248,Gh_D11G1086,Gh_D10G2432,Gh_…
GO:0051186	cofactor metabolic process	biological_process	0.85479	1	5	607	665	49285	Gh_A05G0342,Gh_D11G1228,Gh_D13G2291,Gh_A09G0742,Gh_A11G1559
GO:0042254	ribosome biogenesis	biological_process	0.85509	1	2	607	305	49285	Gh_A10G1164,Gh_A08G1399
GO:0009110	vitamin biosynthetic process	biological_process	0.8557	1	1	607	183	49285	Gh_D01G0074
GO:0042364	water-soluble vitamin biosynthetic process	biological_process	0.8557	1	1	607	183	49285	Gh_D01G0074
GO:0000777	condensed chromosome kinetochore	cellular_component	0.85601	1	1	607	172	49285	Gh_A02G0213
GO:0000779	condensed chromosome, centromeric region	cellular_component	0.85601	1	1	607	172	49285	Gh_A02G0213
GO:0006779	porphyrin-containing compound biosynthetic process	biological_process	0.85804	1	1	607	172	49285	Gh_A05G0342
GO:0048037	cofactor binding	molecular_function	0.86067	1	14	607	1615	49285	Gh_D13G0613,Gh_A10G1807,Gh_D05G1999,Gh_D06G0151,Gh_A01G0066,Gh_D11G0918,Gh_D02G0213,Gh_D02G0551,Gh_D06G1357,Gh_D13G1536,Gh_D07G2294,Gh_D11G1228,Gh_D09G0626,Gh_D04G0941
GO:0044003	modification by symbiont of host morphology or physiology	biological_process	0.86108	1	1	607	166	49285	Gh_D03G1063
GO:0000041	transition metal ion transport	biological_process	0.86206	1	2	607	316	49285	Gh_D01G1825,Gh_D11G1086
GO:0015297	antiporter activity	molecular_function	0.8622	1	2	607	274	49285	Gh_D08G0069,Gh_A06G0259
GO:0019079	viral genome replication	biological_process	0.86349	1	1	607	158	49285	Gh_D01G1282
GO:0070972	protein localization to endoplasmic reticulum	biological_process	0.86353	1	1	607	159	49285	Gh_A08G2059
GO:0006813	potassium ion transport	biological_process	0.86454	1	2	607	299	49285	Gh_D12G2571,Gh_A01G0066
GO:0006766	vitamin metabolic process	biological_process	0.8649	1	1	607	187	49285	Gh_D01G0074
GO:0006767	water-soluble vitamin metabolic process	biological_process	0.8649	1	1	607	187	49285	Gh_D01G0074
GO:0006612	protein targeting to membrane	biological_process	0.86616	1	1	607	153	49285	Gh_A08G2059
GO:0051817	modification of morphology or physiology of other organism involved in symbiotic interaction	biological_process	0.86643	1	1	607	170	49285	Gh_D03G1063
GO:0070838	divalent metal ion transport	biological_process	0.8666	1	2	607	312	49285	Gh_D01G1825,Gh_D11G1086
GO:0009733	response to auxin stimulus	biological_process	0.86812	1	1	607	250	49285	Gh_D09G1380
GO:0048285	organelle fission	biological_process	0.86841	1	1	607	182	49285	Gh_A02G0213
GO:0008194	UDP-glycosyltransferase activity	molecular_function	0.86909	1	3	607	377	49285	Gh_D13G1742,Gh_A02G0308,Gh_D13G1743
GO:0005179	hormone activity	molecular_function	0.8696	1	1	607	164	49285	Gh_D02G0094
GO:0007186	G-protein coupled receptor signaling pathway	biological_process	0.86991	1	3	607	406	49285	Gh_D02G0094,Gh_A11G2670,Gh_A09G0233
GO:0035821	modification of morphology or physiology of other organism	biological_process	0.86992	1	1	607	172	49285	Gh_D03G1063
GO:0050662	coenzyme binding	molecular_function	0.87083	1	11	607	1330	49285	Gh_A01G0066,Gh_D06G0151,Gh_A10G1807,Gh_D05G1999,Gh_D09G0626,Gh_D04G0941,Gh_D06G1357,Gh_D07G2294,Gh_D02G0213,Gh_D02G0551,Gh_D11G0918
GO:0022613	ribonucleoprotein complex biogenesis	biological_process	0.87087	1	2	607	321	49285	Gh_A08G1399,Gh_A10G1164
GO:0071554	cell wall organization or biogenesis	biological_process	0.87267	1	2	607	317	49285	Gh_A03G1717,Gh_A08G1848
GO:0030658	transport vesicle membrane	cellular_component	0.87368	1	1	607	164	49285	Gh_A10G1159
GO:0005975	carbohydrate metabolic process	biological_process	0.87403	1	22	607	2307	49285	Gh_A13G1620,Gh_D01G1634,Gh_D13G2362,Gh_D13G1742,Gh_A03G1207,Gh_D07G2294,Gh_D10G0725,Gh_D06G2157,Gh_A10G1837,Gh_A08G1399,Gh_D13G1743,Gh_A07G1778,Gh_D05G0315,Gh_A13G1677,Gh_A06G1288,Gh_A02G0308,Gh_D05G2057,Gh_D02G0226,Gh_D01G0440,Gh_A11G1559,Gh_A01G1343,Gh_A04G0186
GO:0009108	coenzyme biosynthetic process	biological_process	0.87408	1	2	607	318	49285	Gh_A11G1559,Gh_A09G0742
GO:0003712	transcription cofactor activity	molecular_function	0.87655	1	2	607	298	49285	Gh_D12G1950,Gh_A03G0149
GO:0031683	G-protein beta/gamma-subunit complex binding	molecular_function	0.87693	1	1	607	178	49285	Gh_A09G0233
GO:0000989	transcription factor binding transcription factor activity	molecular_function	0.87733	1	2	607	299	49285	Gh_D12G1950,Gh_A03G0149
GO:0006007	glucose catabolic process	biological_process	0.87777	1	1	607	191	49285	Gh_A07G1778
GO:0019320	hexose catabolic process	biological_process	0.87777	1	1	607	191	49285	Gh_A07G1778
GO:0003682	chromatin binding	molecular_function	0.87797	1	1	607	176	49285	Gh_A02G1504
GO:0046365	monosaccharide catabolic process	biological_process	0.87888	1	1	607	192	49285	Gh_A07G1778
GO:0015079	potassium ion transmembrane transporter activity	molecular_function	0.88016	1	1	607	182	49285	Gh_D12G2571
GO:0008276	protein methyltransferase activity	molecular_function	0.88188	1	1	607	185	49285	Gh_A02G1539
GO:0030163	protein catabolic process	biological_process	0.88458	1	2	607	350	49285	Gh_A04G1072,Gh_A10G1677
GO:0050660	flavin adenine dinucleotide binding	molecular_function	0.88624	1	3	607	430	49285	Gh_D02G0213,Gh_D02G0551,Gh_D04G0941
GO:0006631	fatty acid metabolic process	biological_process	0.88732	1	3	607	451	49285	Gh_D09G0001,Gh_A07G1965,Gh_D07G1591
GO:0009311	oligosaccharide metabolic process	biological_process	0.88785	1	1	607	182	49285	Gh_A08G1399
GO:0007275	multicellular organismal development	biological_process	0.8894	1	2	607	342	49285	Gh_A11G2009,Gh_A08G0404
GO:0016791	phosphatase activity	molecular_function	0.88943	1	2	607	335	49285	Gh_A07G1703,Gh_D01G2202
GO:0006812	cation transport	biological_process	0.88945	1	17	607	1971	49285	Gh_D07G1998,Gh_D12G2571,Gh_D08G0069,Gh_D08G1486,Gh_D05G0769,Gh_A08G1377,Gh_A01G0066,Gh_D01G0074,Gh_A11G0034,Gh_D09G1081,Gh_D07G1399,Gh_A07G1285,Gh_D01G1825,Gh_A08G0404,Gh_D12G2019,Gh_D11G1086,Gh_A08G1833
GO:0019058	viral infectious cycle	biological_process	0.89031	1	3	607	439	49285	Gh_A10G1164,Gh_D09G1633,Gh_D01G1282
GO:0042578	phosphoric ester hydrolase activity	molecular_function	0.89113	1	3	607	447	49285	Gh_A01G0066,Gh_D01G2202,Gh_A07G1703
GO:0006955	immune response	biological_process	0.89136	1	1	607	189	49285	Gh_A04G0045
GO:0006605	protein targeting	biological_process	0.89358	1	3	607	433	49285	Gh_A08G2059,Gh_D11G0799,Gh_A06G0883
GO:0072511	divalent inorganic cation transport	biological_process	0.89432	1	2	607	336	49285	Gh_D01G1825,Gh_D11G1086
GO:0006505	GPI anchor metabolic process	biological_process	0.89628	1	1	607	201	49285	Gh_D05G2059
GO:0032403	protein complex binding	molecular_function	0.9017	1	1	607	195	49285	Gh_A09G0233
GO:0044724	single-organism carbohydrate catabolic process	biological_process	0.90189	1	1	607	213	49285	Gh_A07G1778
GO:0044425	membrane part	cellular_component	0.90274	1	68	607	6822	49285	Gh_A05G1900,Gh_D09G1081,Gh_D10G2370,Gh_A05G3492,Gh_D01G0138,Gh_D09G0231,Gh_A02G0724,Gh_D08G2528,Gh_D07G1998,Gh_D07G1455,Gh_A10G1159,Gh_D11G3113,Gh_A11G2507,Gh_A11G0034,Gh_D11G0096,Gh_A10G1669,Gh_D05G2894,Gh_A11G0228,Gh_D10G2373,Gh_A01G0640,Gh_D01G1689,Gh_D01G1825,Gh_D08G1486,Gh_D09G0225,Gh_A07G0906,Gh_A07G1518,Gh_A08G1377,Gh_D07G1399,Gh_D06G2070,Gh_D09G2048,Gh_D13G2125,Gh_A05G2033,Gh_A03G0408,Gh_…
GO:0006260	DNA replication	biological_process	0.90514	1	8	607	1056	49285	Gh_A05G0155,Gh_A08G0998,Gh_D05G3557,Gh_A04G0183,Gh_A08G0418,Gh_A07G0568,Gh_D07G1399,Gh_A07G1285
GO:0008080	N-acetyltransferase activity	molecular_function	0.90606	1	1	607	200	49285	Gh_A02G0321
GO:0018995	host	cellular_component	0.90614	1	1	607	204	49285	Gh_D05G2531
GO:0033643	host cell part	cellular_component	0.90614	1	1	607	204	49285	Gh_D05G2531
GO:0043657	host cell	cellular_component	0.90614	1	1	607	204	49285	Gh_D05G2531
GO:0043245	extraorganismal space	cellular_component	0.90686	1	1	607	205	49285	Gh_D05G2531
GO:0044215	other organism	cellular_component	0.90686	1	1	607	205	49285	Gh_D05G2531
GO:0044216	other organism cell	cellular_component	0.90686	1	1	607	205	49285	Gh_D05G2531
GO:0044217	other organism part	cellular_component	0.90686	1	1	607	205	49285	Gh_D05G2531
GO:0044763	single-organism cellular process	biological_process	0.90923	1	121	607	11538	49285	Gh_A06G1633,Gh_D03G1608,Gh_A01G0102,Gh_D01G1691,Gh_A09G1186,Gh_D01G0074,Gh_D10G0267,Gh_A08G0900,Gh_D13G1850,Gh_A06G1337,Gh_D05G0769,Gh_D12G1543,Gh_A13G1155,Gh_D09G0431,Gh_D08G0069,Gh_A09G1432,Gh_D09G0624,Gh_D02G0175,Gh_D09G0077,Gh_A03G1717,Gh_D12G1444,Gh_A11G2711,Gh_A13G0427,Gh_D11G1665,Gh_D08G0621,Gh_D11G1086,Gh_D01G0144,Gh_A10G0126,Gh_D09G0184,Gh_D05G3248,Gh_D06G0151,Gh_A01G0745,Gh_A06G0259,Gh_…
GO:0043234	protein complex	cellular_component	0.91016	1	44	607	4647	49285	Gh_A05G1251,Gh_D12G2019,Gh_D01G1634,Gh_A08G0366,Gh_D06G2157,Gh_D05G2894,Gh_A11G2249,Gh_D01G0176,Gh_D11G0799,Gh_A01G0640,Gh_A02G0157,Gh_A07G1518,Gh_A08G1377,Gh_A06G0292,Gh_A13G1677,Gh_D08G1486,Gh_D10G0193,Gh_A07G0314,Gh_D11G1665,Gh_A06G1628,Gh_A02G0213,Gh_A06G0883,Gh_A13G1620,Gh_D13G2362,Gh_D01G0138,Gh_A05G3492,Gh_A03G0149,Gh_D05G2864,Gh_D11G0916,Gh_D05G3627,Gh_A11G0034,Gh_D05G2482,Gh_A06G1337,Gh_…
GO:0006633	fatty acid biosynthetic process	biological_process	0.91328	1	1	607	218	49285	Gh_D09G0001
GO:0016779	nucleotidyltransferase activity	molecular_function	0.91469	1	8	607	1007	49285	Gh_D01G2202,Gh_D02G0095,Gh_A03G0149,Gh_D02G0175,Gh_D05G3584,Gh_A07G0568,Gh_A11G1664,Gh_A05G0155
GO:0019012	virion	cellular_component	0.91542	1	7	607	934	49285	Gh_D12G1417,Gh_A05G1900,Gh_A13G0875,Gh_D12G1766,Gh_A07G1503,Gh_D01G1472,Gh_D01G0176
GO:0010033	response to organic substance	biological_process	0.91624	1	2	607	413	49285	Gh_A11G2670,Gh_D09G1380
GO:0008380	RNA splicing	biological_process	0.9183	1	1	607	225	49285	Gh_D01G0144
GO:0051188	cofactor biosynthetic process	biological_process	0.92056	1	3	607	500	49285	Gh_A11G1559,Gh_A09G0742,Gh_A05G0342
GO:0043093	cytokinesis by binary fission	biological_process	0.92063	1	1	607	245	49285	Gh_A01G0402
GO:1901564	organonitrogen compound metabolic process	biological_process	0.92077	1	23	607	2664	49285	Gh_D01G0352,Gh_A11G1559,Gh_D13G2291,Gh_D01G0074,Gh_A11G0034,Gh_D11G2600,Gh_A01G0343,Gh_A08G0375,Gh_A09G0742,Gh_A13G1253,Gh_D11G1228,Gh_D13G1536,Gh_A05G0342,Gh_A02G1283,Gh_D04G1791,Gh_D10G0635,Gh_A08G1182,Gh_A05G2479,Gh_D10G0193,Gh_D06G0151,Gh_A08G1833,Gh_D11G1086,Gh_D12G2019
GO:0006486	protein glycosylation	biological_process	0.92181	1	1	607	216	49285	Gh_A04G0186
GO:0043413	macromolecule glycosylation	biological_process	0.92181	1	1	607	216	49285	Gh_A04G0186
GO:1901566	organonitrogen compound biosynthetic process	biological_process	0.92317	1	11	607	1437	49285	Gh_A13G1253,Gh_A05G0342,Gh_A09G0742,Gh_D01G0352,Gh_A11G1559,Gh_D12G2019,Gh_A11G0034,Gh_D10G0193,Gh_D06G0151,Gh_D01G0074,Gh_A08G1833
GO:0030120	vesicle coat	cellular_component	0.92318	1	1	607	195	49285	Gh_A10G1159
GO:0030135	coated vesicle	cellular_component	0.92318	1	1	607	195	49285	Gh_A10G1159
GO:0030659	cytoplasmic vesicle membrane	cellular_component	0.92318	1	1	607	195	49285	Gh_A10G1159
GO:0030662	coated vesicle membrane	cellular_component	0.92318	1	1	607	195	49285	Gh_A10G1159
GO:0032505	reproduction of a single-celled organism	biological_process	0.92394	1	1	607	249	49285	Gh_A01G0402
GO:0012506	vesicle membrane	cellular_component	0.92404	1	1	607	196	49285	Gh_A10G1159
GO:0043565	sequence-specific DNA binding	molecular_function	0.9247	1	8	607	1176	49285	Gh_A01G1105,Gh_D09G0891,Gh_D06G0289,Gh_D10G0770,Gh_A11G2125,Gh_D07G1114,Gh_A13G0280,Gh_A01G0402
GO:0044423	virion part	cellular_component	0.92591	1	6	607	850	49285	Gh_D01G0176,Gh_D01G1472,Gh_D12G1766,Gh_A07G1503,Gh_D12G1417,Gh_A13G0875
GO:0072330	monocarboxylic acid biosynthetic process	biological_process	0.92765	1	1	607	237	49285	Gh_D09G0001
GO:0006732	coenzyme metabolic process	biological_process	0.92795	1	2	607	383	49285	Gh_A09G0742,Gh_A11G1559
GO:0030001	metal ion transport	biological_process	0.92847	1	9	607	1239	49285	Gh_A07G1285,Gh_D07G1399,Gh_D12G2571,Gh_D09G1081,Gh_D07G1998,Gh_A01G0066,Gh_D11G1086,Gh_D01G1825,Gh_D05G0769
GO:0005576	extracellular region	cellular_component	0.93013	1	15	607	1851	49285	Gh_D09G0225,Gh_A05G0854,Gh_D08G2528,Gh_D08G0999,Gh_A09G0233,Gh_D03G1063,Gh_D08G1486,Gh_D05G3682,Gh_D09G1998,Gh_D05G2531,Gh_A08G1182,Gh_D11G1665,Gh_D12G2019,Gh_D06G0351,Gh_A07G0314
GO:0048856	anatomical structure development	biological_process	0.93131	1	2	607	377	49285	Gh_A11G2009,Gh_A04G0186
GO:0016209	antioxidant activity	molecular_function	0.93185	1	2	607	423	49285	Gh_D09G2048,Gh_D07G0463
GO:0044433	cytoplasmic vesicle part	cellular_component	0.93242	1	1	607	205	49285	Gh_A10G1159
GO:0000917	barrier septum assembly	biological_process	0.9326	1	1	607	261	49285	Gh_A01G0402
GO:0032506	cytokinetic process	biological_process	0.9326	1	1	607	261	49285	Gh_A01G0402
GO:0090529	cell septum assembly	biological_process	0.9326	1	1	607	261	49285	Gh_A01G0402
GO:0042440	pigment metabolic process	biological_process	0.93281	1	2	607	391	49285	Gh_D13G2291,Gh_A05G0342
GO:0009101	glycoprotein biosynthetic process	biological_process	0.93318	1	1	607	229	49285	Gh_A04G0186
GO:0003774	motor activity	molecular_function	0.93525	1	2	607	303	49285	Gh_A01G0745,Gh_A08G0273
GO:0044431	Golgi apparatus part	cellular_component	0.9365	1	1	607	224	49285	Gh_A05G1900
GO:0009100	glycoprotein metabolic process	biological_process	0.9365	1	1	607	233	49285	Gh_A04G0186
GO:0009523	photosystem II	cellular_component	0.93894	1	1	607	267	49285	Gh_A11G2249
GO:0032787	monocarboxylic acid metabolic process	biological_process	0.93919	1	3	607	527	49285	Gh_D07G1591,Gh_A07G1965,Gh_D09G0001
GO:0044265	cellular macromolecule catabolic process	biological_process	0.93965	1	2	607	415	49285	Gh_A10G1677,Gh_A04G1072
GO:0044267	cellular protein metabolic process	biological_process	0.94076	1	72	607	7232	49285	Gh_A10G0126,Gh_D07G1399,Gh_A03G0149,Gh_D01G1761,Gh_A05G2033,Gh_D02G0136,Gh_D09G1195,Gh_A08G0997,Gh_D09G1262,Gh_D12G1543,Gh_A07G1703,Gh_D12G2062,Gh_A09G1432,Gh_D02G0175,Gh_A05G3430,Gh_D05G1982,Gh_D10G2374,Gh_A13G0427,Gh_D10G2378,Gh_D06G0083,Gh_A05G1251,Gh_A09G1189,Gh_A05G3343,Gh_A06G1405,Gh_A09G0181,Gh_A07G1285,Gh_A01G1666,Gh_A06G0292,Gh_A10G0350,Gh_A07G1649,Gh_D04G1503,Gh_D09G0682,Gh_A08G0957,Gh_…
GO:0046700	heterocycle catabolic process	biological_process	0.94176	1	1	607	266	49285	Gh_D13G2291
GO:0016052	carbohydrate catabolic process	biological_process	0.94216	1	1	607	258	49285	Gh_A07G1778
GO:0006366	transcription from RNA polymerase II promoter	biological_process	0.94349	1	2	607	397	49285	Gh_A03G0149,Gh_D12G1950
GO:0017038	protein import	biological_process	0.94516	1	1	607	248	49285	Gh_A06G0883
GO:0044270	cellular nitrogen compound catabolic process	biological_process	0.94529	1	1	607	270	49285	Gh_D13G2291
GO:0000988	protein binding transcription factor activity	molecular_function	0.94707	1	2	607	390	49285	Gh_D12G1950,Gh_A03G0149
GO:0032502	developmental process	biological_process	0.94723	1	4	607	672	49285	Gh_A04G0186,Gh_A11G2009,Gh_D12G0460,Gh_A08G0404
GO:1901361	organic cyclic compound catabolic process	biological_process	0.94824	1	1	607	277	49285	Gh_D13G2291
GO:0071702	organic substance transport	biological_process	0.94931	1	23	607	2612	49285	Gh_D07G1399,Gh_D05G2894,Gh_A08G2059,Gh_A05G1900,Gh_D11G0799,Gh_A01G0640,Gh_D12G0237,Gh_D12G2019,Gh_A10G0598,Gh_A05G3143,Gh_A06G0883,Gh_D08G1486,Gh_D12G0460,Gh_D12G1417,Gh_A10G1159,Gh_D05G2059,Gh_D09G0225,Gh_D01G0074,Gh_D07G1111,Gh_D13G1350,Gh_D12G1667,Gh_A13G1677,Gh_A06G1337
GO:0065007	biological regulation	biological_process	0.94972	1	85	607	8876	49285	Gh_D01G1634,Gh_D05G3584,Gh_A05G1251,Gh_D09G1633,Gh_D12G2019,Gh_D11G3107,Gh_A07G1285,Gh_D02G0094,Gh_D06G2157,Gh_D03G1063,Gh_D13G1555,Gh_A08G0890,Gh_D02G0325,Gh_D10G1910,Gh_D05G1527,Gh_A13G0973,Gh_D06G1271,Gh_A02G1504,Gh_A05G0854,Gh_D12G1377,Gh_D09G1998,Gh_D12G1417,Gh_A08G0957,Gh_A11G2670,Gh_D10G2432,Gh_D09G0184,Gh_D11G1665,Gh_D08G0621,Gh_D11G1086,Gh_D01G0144,Gh_A10G0126,Gh_D11G2578,Gh_D05G3623,Gh_…
GO:0019954	asexual reproduction	biological_process	0.95048	1	1	607	285	49285	Gh_A01G0402
GO:0007166	cell surface receptor signaling pathway	biological_process	0.9505	1	3	607	530	49285	Gh_A09G0233,Gh_A11G2670,Gh_D02G0094
GO:0019439	aromatic compound catabolic process	biological_process	0.952	1	1	607	285	49285	Gh_D13G2291
GO:0048193	Golgi vesicle transport	biological_process	0.95259	1	2	607	418	49285	Gh_D10G0267,Gh_A10G1159
GO:0044765	single-organism transport	biological_process	0.95323	1	48	607	5124	49285	Gh_D12G2571,Gh_A12G0422,Gh_D09G0225,Gh_D12G0460,Gh_D08G1486,Gh_A13G1677,Gh_D13G1350,Gh_A01G0066,Gh_A08G1377,Gh_D11G0799,Gh_A01G0640,Gh_A07G1285,Gh_D01G1825,Gh_A10G0598,Gh_A08G0404,Gh_A05G0155,Gh_D12G2019,Gh_A11G2507,Gh_A13G0427,Gh_D07G1998,Gh_A10G1159,Gh_A12G0008,Gh_D08G0069,Gh_D13G1850,Gh_D05G0769,Gh_D12G1667,Gh_A08G0900,Gh_D07G1111,Gh_A11G0034,Gh_D10G0267,Gh_D01G0074,Gh_A01G0102,Gh_D05G2864,Gh_…
GO:0008135	translation factor activity, nucleic acid binding	molecular_function	0.95374	1	1	607	299	49285	Gh_D12G1377
GO:0045333	cellular respiration	biological_process	0.95435	1	1	607	268	49285	Gh_D07G1998
GO:0034061	DNA polymerase activity	molecular_function	0.95446	1	1	607	240	49285	Gh_A05G0155
GO:0051536	iron-sulfur cluster binding	molecular_function	0.95599	1	1	607	281	49285	Gh_A05G2174
GO:0051540	metal cluster binding	molecular_function	0.95599	1	1	607	281	49285	Gh_A05G2174
GO:0019899	enzyme binding	molecular_function	0.95628	1	1	607	250	49285	Gh_A10G1677
GO:0000228	nuclear chromosome	cellular_component	0.95753	1	1	607	262	49285	Gh_A07G1047
GO:0000910	cytokinesis	biological_process	0.95928	1	1	607	302	49285	Gh_A01G0402
GO:0016616	oxidoreductase activity, acting on the CH-OH group of donors, NAD or NADP as acceptor	molecular_function	0.95942	1	4	607	734	49285	Gh_D07G1591,Gh_D11G0918,Gh_D06G1357,Gh_D07G2294
GO:0004871	signal transducer activity	molecular_function	0.96055	1	5	607	786	49285	Gh_A09G0233,Gh_A07G0823,Gh_A12G0111,Gh_D12G0296,Gh_D07G1983
GO:0060089	molecular transducer activity	molecular_function	0.96055	1	5	607	786	49285	Gh_A09G0233,Gh_A12G0111,Gh_D12G0296,Gh_A07G0823,Gh_D07G1983
GO:0046872	metal ion binding	molecular_function	0.96281	1	65	607	7019	49285	Gh_D03G0644,Gh_D01G0496,Gh_D01G2161,Gh_D03G0235,Gh_A05G2033,Gh_D02G0233,Gh_D07G1399,Gh_A03G0149,Gh_D05G3682,Gh_D09G1262,Gh_D06G1350,Gh_D07G1750,Gh_D12G2485,Gh_D06G0101,Gh_D12G1950,Gh_A08G0413,Gh_D01G1415,Gh_A07G0908,Gh_A08G1431,Gh_D07G1584,Gh_A07G1867,Gh_A09G0278,Gh_A08G0366,Gh_D01G1634,Gh_A13G0068,Gh_D06G1759,Gh_A01G0480,Gh_D07G0463,Gh_A06G1405,Gh_A06G0117,Gh_D04G1791,Gh_A07G1285,Gh_A07G0568,Gh_…
GO:0046148	pigment biosynthetic process	biological_process	0.96426	1	1	607	285	49285	Gh_A05G0342
GO:0033036	macromolecule localization	biological_process	0.96586	1	20	607	2397	49285	Gh_D12G1667,Gh_A06G1337,Gh_D01G0074,Gh_D01G0352,Gh_D09G0225,Gh_D05G2059,Gh_A10G1159,Gh_D08G1486,Gh_D12G1417,Gh_A06G0883,Gh_A05G3143,Gh_D12G2019,Gh_A05G1251,Gh_A11G0228,Gh_D12G0237,Gh_D11G0799,Gh_A01G0640,Gh_D07G1399,Gh_D05G2894,Gh_A08G2059
GO:0044699	single-organism process	biological_process	0.96663	1	132	607	13033	49285	Gh_A02G1539,Gh_D07G1998,Gh_D01G0352,Gh_D08G2528,Gh_A11G2009,Gh_A04G0186,Gh_A07G1047,Gh_D10G2348,Gh_A02G0630,Gh_A05G1900,Gh_D09G1081,Gh_D05G2864,Gh_A01G0402,Gh_D06G0351,Gh_A08G1833,Gh_A05G2479,Gh_D07G1856,Gh_D01G0138,Gh_A08G1377,Gh_D05G3557,Gh_A07G0712,Gh_D02G0162,Gh_D03G1115,Gh_A04G1072,Gh_D05G2894,Gh_D10G2422,Gh_D01G2202,Gh_D02G0292,Gh_D11G0799,Gh_D01G1689,Gh_D09G2380,Gh_D02G0176,Gh_D08G0069,Gh_…
GO:0043169	cation binding	molecular_function	0.96905	1	65	607	7078	49285	Gh_D06G0104,Gh_D05G3264,Gh_A11G2125,Gh_D06G1826,Gh_D05G0749,Gh_D13G0612,Gh_A06G0122,Gh_A10G1159,Gh_D07G1998,Gh_A11G2009,Gh_D10G0621,Gh_A02G0724,Gh_D01G1445,Gh_A02G1539,Gh_D05G2872,Gh_D13G0613,Gh_A06G0198,Gh_D04G0388,Gh_D06G2018,Gh_D07G0910,Gh_A08G1182,Gh_A11G1664,Gh_A06G0119,Gh_A02G1509,Gh_A11G2184,Gh_A13G0280,Gh_A05G2033,Gh_A03G0149,Gh_D07G1399,Gh_D02G0233,Gh_D05G3682,Gh_D01G0496,Gh_D03G0644,Gh_…
GO:0006325	chromatin organization	biological_process	0.97006	1	2	607	481	49285	Gh_A02G1539,Gh_A07G0712
GO:0050794	regulation of cellular process	biological_process	0.97065	1	75	607	8167	49285	Gh_D08G1486,Gh_D09G0891,Gh_A13G0280,Gh_D05G3557,Gh_D02G0162,Gh_D10G0635,Gh_D05G3573,Gh_D10G0770,Gh_A13G1692,Gh_D02G0292,Gh_D12G2131,Gh_D11G0799,Gh_D01G1915,Gh_D05G3574,Gh_D02G0176,Gh_A08G1182,Gh_D08G2092,Gh_D08G2528,Gh_D06G0289,Gh_A04G0186,Gh_A11G0034,Gh_D01G2112,Gh_A11G2125,Gh_D10G2348,Gh_D02G0321,Gh_A11G2680,Gh_A01G1105,Gh_A02G0213,Gh_A01G0402,Gh_A07G0314,Gh_A13G0188,Gh_D07G1526,Gh_D09G0231,Gh_…
GO:1901575	organic substance catabolic process	biological_process	0.97117	1	7	607	1170	49285	Gh_A10G1677,Gh_D06G0351,Gh_A07G1778,Gh_D10G0635,Gh_A07G1965,Gh_A04G1072,Gh_D13G2291
GO:0050789	regulation of biological process	biological_process	0.97124	1	78	607	8451	49285	Gh_D08G2092,Gh_D08G2528,Gh_A04G0186,Gh_D06G0289,Gh_D01G2112,Gh_A11G0034,Gh_D10G2348,Gh_A11G2125,Gh_D02G0321,Gh_A11G2680,Gh_A01G1105,Gh_A02G0213,Gh_A07G0314,Gh_A01G0402,Gh_A13G0188,Gh_D07G1526,Gh_D09G0231,Gh_D08G1486,Gh_D01G0140,Gh_D09G0225,Gh_D09G0891,Gh_A13G0280,Gh_D05G3557,Gh_D02G0162,Gh_D10G0770,Gh_D10G0635,Gh_D05G3573,Gh_D02G0292,Gh_A13G1692,Gh_D11G0799,Gh_D12G2131,Gh_D01G1915,Gh_D05G3574,Gh_…
GO:0048869	cellular developmental process	biological_process	0.97171	1	1	607	303	49285	Gh_A04G0186
GO:0015980	energy derivation by oxidation of organic compounds	biological_process	0.97186	1	1	607	307	49285	Gh_D07G1998
GO:0006417	regulation of translation	biological_process	0.97216	1	1	607	280	49285	Gh_D12G1377
GO:0016192	vesicle-mediated transport	biological_process	0.9722	1	9	607	1235	49285	Gh_D10G0267,Gh_A10G1159,Gh_D05G3627,Gh_D05G2864,Gh_D11G0799,Gh_A01G0640,Gh_D08G1486,Gh_D12G1417,Gh_D05G2894
GO:0009725	response to hormone stimulus	biological_process	0.97244	1	1	607	367	49285	Gh_D09G1380
GO:0016020	membrane	cellular_component	0.97283	1	106	607	10779	49285	Gh_A07G0906,Gh_A05G1025,Gh_D09G0225,Gh_D08G1486,Gh_D05G3308,Gh_A07G1518,Gh_A08G1377,Gh_D09G0033,Gh_D01G0214,Gh_A01G0640,Gh_D10G2373,Gh_A11G0228,Gh_D05G2894,Gh_D13G1742,Gh_D01G1825,Gh_D09G2380,Gh_D01G1689,Gh_A11G2507,Gh_D11G3113,Gh_A10G1159,Gh_D07G1455,Gh_D08G2528,Gh_D07G1998,Gh_A02G0724,Gh_A12G0008,Gh_A10G1669,Gh_A11G0034,Gh_D11G0096,Gh_A12G0111,Gh_D09G1081,Gh_D05G2131,Gh_D10G0725,Gh_A13G1253,Gh_…
GO:0016482	cytoplasmic transport	biological_process	0.97323	1	3	607	587	49285	Gh_A10G1159,Gh_A06G0883,Gh_A08G2059
GO:0009719	response to endogenous stimulus	biological_process	0.97501	1	1	607	372	49285	Gh_D09G1380
GO:0006725	cellular aromatic compound metabolic process	biological_process	0.97519	1	94	607	9961	49285	Gh_D01G2158,Gh_D06G2063,Gh_A08G1584,Gh_D02G0095,Gh_D05G3623,Gh_A03G0149,Gh_D07G1399,Gh_A05G0342,Gh_A04G0183,Gh_A04G1178,Gh_D12G0348,Gh_D10G2432,Gh_D01G0144,Gh_D11G1086,Gh_A10G0126,Gh_D10G0193,Gh_D05G3248,Gh_D06G0151,Gh_D12G1950,Gh_A02G0114,Gh_A07G1703,Gh_D07G1114,Gh_A06G1633,Gh_D01G0074,Gh_D01G1691,Gh_D11G3107,Gh_D11G2523,Gh_D13G1555,Gh_D04G1791,Gh_A06G1405,Gh_D10G2069,Gh_A07G1285,Gh_D05G3584,Gh_…
GO:0006139	nucleobase-containing compound metabolic process	biological_process	0.97558	1	88	607	9365	49285	Gh_A05G0854,Gh_D12G1417,Gh_A05G3527,Gh_A08G0957,Gh_D01G0387,Gh_D10G1910,Gh_D05G1527,Gh_A08G0418,Gh_A07G0568,Gh_D06G1271,Gh_A02G1504,Gh_D11G3107,Gh_A07G1285,Gh_D10G2069,Gh_A06G1405,Gh_D13G1555,Gh_D04G1791,Gh_D11G2523,Gh_D05G3584,Gh_D09G1633,Gh_A05G0155,Gh_D12G2019,Gh_D12G1950,Gh_A02G0114,Gh_A07G1703,Gh_D07G1114,Gh_D01G1691,Gh_A06G1633,Gh_D05G3623,Gh_D02G0095,Gh_D01G2158,Gh_D06G2063,Gh_A08G1584,Gh_…
GO:0016614	oxidoreductase activity, acting on CH-OH group of donors	molecular_function	0.9761	1	4	607	794	49285	Gh_D06G1357,Gh_D07G2294,Gh_D07G1591,Gh_D11G0918
GO:0030117	membrane coat	cellular_component	0.97668	1	2	607	414	49285	Gh_D05G2894,Gh_A10G1159
GO:0048475	coated membrane	cellular_component	0.97668	1	2	607	414	49285	Gh_A10G1159,Gh_D05G2894
GO:0044281	small molecule metabolic process	biological_process	0.97717	1	19	607	2531	49285	Gh_D01G0352,Gh_A11G1559,Gh_D07G1591,Gh_D09G0001,Gh_A07G1965,Gh_A08G0375,Gh_D11G2600,Gh_A01G0343,Gh_D01G0074,Gh_A06G0171,Gh_A11G0034,Gh_D04G1791,Gh_A02G1283,Gh_D13G1536,Gh_A08G1182,Gh_A10G2155,Gh_D12G2019,Gh_A08G1833,Gh_D10G0193
GO:0090304	nucleic acid metabolic process	biological_process	0.97829	1	80	607	8624	49285	Gh_D01G1282,Gh_D11G2600,Gh_A07G0712,Gh_A01G0343,Gh_D05G3557,Gh_A13G0280,Gh_D01G0140,Gh_D04G0941,Gh_D09G0891,Gh_A11G1664,Gh_A10G1164,Gh_D01G1689,Gh_A08G1182,Gh_D10G2422,Gh_A04G1072,Gh_D03G1115,Gh_D10G0770,Gh_A09G0475,Gh_D05G2646,Gh_D12G2131,Gh_A13G1692,Gh_D01G2202,Gh_D01G2112,Gh_A07G1047,Gh_D11G0497,Gh_D08G2092,Gh_D06G0289,Gh_D07G1998,Gh_A08G0998,Gh_A01G0402,Gh_D09G0231,Gh_D07G1526,Gh_A05G2479,Gh_…
GO:0016853	isomerase activity	molecular_function	0.97875	1	2	607	524	49285	Gh_A07G1778,Gh_A10G1837
GO:0006352	DNA-dependent transcription, initiation	biological_process	0.97893	1	1	607	370	49285	Gh_D05G3623
GO:0008104	protein localization	biological_process	0.97975	1	17	607	2181	49285	Gh_D12G0237,Gh_D11G0799,Gh_A01G0640,Gh_A11G0228,Gh_A08G2059,Gh_D05G2894,Gh_D07G1399,Gh_A06G0883,Gh_A05G3143,Gh_A05G1251,Gh_D01G0352,Gh_D05G2059,Gh_A10G1159,Gh_D12G1417,Gh_D08G1486,Gh_A06G1337,Gh_D01G0074
GO:0046483	heterocycle metabolic process	biological_process	0.98222	1	93	607	9983	49285	Gh_D12G1950,Gh_A02G0114,Gh_A07G1703,Gh_D07G1114,Gh_A06G1633,Gh_D01G1691,Gh_D01G0074,Gh_D06G2063,Gh_D01G2158,Gh_A08G1584,Gh_D05G3623,Gh_D02G0095,Gh_D07G1399,Gh_A03G0149,Gh_A05G0342,Gh_A04G0183,Gh_A04G1178,Gh_D12G0348,Gh_D10G2432,Gh_D11G1086,Gh_D01G0144,Gh_A10G0126,Gh_D10G0193,Gh_D05G3248,Gh_D06G0151,Gh_A05G0854,Gh_A08G0957,Gh_D13G2291,Gh_D12G1417,Gh_A05G3527,Gh_D05G1527,Gh_A08G0418,Gh_A07G0568,Gh_…
GO:0010608	posttranscriptional regulation of gene expression	biological_process	0.98229	1	1	607	322	49285	Gh_D12G1377
GO:0034641	cellular nitrogen compound metabolic process	biological_process	0.98481	1	94	607	10151	49285	Gh_D11G0497,Gh_D08G2092,Gh_D06G0289,Gh_D07G1998,Gh_D01G0352,Gh_A11G0034,Gh_D01G2112,Gh_A10G1133,Gh_A07G1047,Gh_A13G1253,Gh_A11G2125,Gh_A08G1399,Gh_A01G1105,Gh_A09G0742,Gh_A08G0998,Gh_A08G1833,Gh_A01G0402,Gh_D09G0231,Gh_D07G1526,Gh_A13G0188,Gh_A05G2479,Gh_D01G0140,Gh_D04G0941,Gh_D09G0891,Gh_A11G1559,Gh_D11G2600,Gh_A07G0712,Gh_D01G1282,Gh_A01G0343,Gh_D05G3557,Gh_A13G0280,Gh_A08G0375,Gh_D10G2422,Gh_…
GO:0009057	macromolecule catabolic process	biological_process	0.98485	1	2	607	565	49285	Gh_A04G1072,Gh_A10G1677
GO:0032268	regulation of cellular protein metabolic process	biological_process	0.98501	1	1	607	339	49285	Gh_D12G1377
GO:0043170	macromolecule metabolic process	biological_process	0.98516	1	165	607	16495	49285	Gh_D12G0211,Gh_A05G2033,Gh_D06G2063,Gh_D02G0095,Gh_D02G0136,Gh_D07G1399,Gh_D01G1761,Gh_A04G1178,Gh_D12G0348,Gh_D11G1086,Gh_D01G0144,Gh_A10G0126,Gh_D05G3248,Gh_D05G1982,Gh_A05G3430,Gh_A02G0114,Gh_D02G0175,Gh_D09G1262,Gh_D07G1114,Gh_A07G1703,Gh_D08G1041,Gh_A01G1666,Gh_D10G0118,Gh_D11G3107,Gh_A06G1405,Gh_D11G2523,Gh_D13G1555,Gh_D07G1515,Gh_D10G2378,Gh_D12G2019,Gh_A05G0155,Gh_D09G1633,Gh_A05G0854,Gh_…
GO:0003735	structural constituent of ribosome	molecular_function	0.98624	1	6	607	1330	49285	Gh_A05G3430,Gh_D02G0136,Gh_A08G0957,Gh_A03G0149,Gh_A08G1847,Gh_D06G0083
GO:0044767	single-organism developmental process	biological_process	0.98624	1	1	607	365	49285	Gh_A04G0186
GO:0005654	nucleoplasm	cellular_component	0.98666	1	2	607	544	49285	Gh_D12G1950,Gh_A03G0149
GO:0044451	nucleoplasm part	cellular_component	0.98666	1	2	607	544	49285	Gh_D12G1950,Gh_A03G0149
GO:0051246	regulation of protein metabolic process	biological_process	0.98701	1	1	607	351	49285	Gh_D12G1377
GO:0044422	organelle part	cellular_component	0.98877	1	31	607	3952	49285	Gh_D09G0077,Gh_D01G1472,Gh_D09G0624,Gh_A07G1913,Gh_A04G0186,Gh_A11G2711,Gh_D12G1950,Gh_D11G3113,Gh_A10G1159,Gh_A10G1865,Gh_A11G0034,Gh_A07G0712,Gh_A02G1504,Gh_A07G1047,Gh_A06G1337,Gh_D06G2157,Gh_A05G1900,Gh_D11G1228,Gh_A03G0149,Gh_A02G0157,Gh_D10G0193,Gh_A05G1251,Gh_D12G2019,Gh_A02G0213,Gh_D01G0144,Gh_A06G1628,Gh_D01G0138,Gh_D09G0231,Gh_A06G0883,Gh_A08G0366,Gh_A05G3492
GO:0051179	localization	biological_process	0.98972	1	68	607	7434	49285	Gh_A01G0066,Gh_D13G1350,Gh_A13G1677,Gh_D12G0460,Gh_D12G1417,Gh_A12G0422,Gh_D12G2571,Gh_D05G2059,Gh_A05G1251,Gh_A05G0155,Gh_D12G2019,Gh_A08G0404,Gh_D05G2531,Gh_A10G0598,Gh_A07G1285,Gh_D12G0237,Gh_D01G0074,Gh_D10G0267,Gh_A01G0102,Gh_D13G1850,Gh_D12G1667,Gh_A06G1337,Gh_D05G0769,Gh_D07G1111,Gh_A08G0900,Gh_D09G0077,Gh_D08G0069,Gh_A13G0427,Gh_A11G2711,Gh_A06G0259,Gh_D11G1086,Gh_A05G3143,Gh_D10G2432,Gh_…
GO:0001071	nucleic acid binding transcription factor activity	molecular_function	0.98981	1	13	607	2171	49285	Gh_A01G1105,Gh_D09G0891,Gh_D12G2131,Gh_D06G0289,Gh_D13G1555,Gh_D10G0770,Gh_A11G2125,Gh_D10G1910,Gh_D07G1114,Gh_A10G0126,Gh_A13G0280,Gh_D01G2112,Gh_A01G0402
GO:0003700	sequence-specific DNA binding transcription factor activity	molecular_function	0.98981	1	13	607	2171	49285	Gh_A01G1105,Gh_D06G0289,Gh_D12G2131,Gh_D09G0891,Gh_D10G0770,Gh_D13G1555,Gh_A11G2125,Gh_D07G1114,Gh_D10G1910,Gh_A10G0126,Gh_A13G0280,Gh_D01G2112,Gh_A01G0402
GO:1901360	organic cyclic compound metabolic process	biological_process	0.9899	1	94	607	10295	49285	Gh_D01G0140,Gh_D04G0941,Gh_D09G0891,Gh_A11G1559,Gh_D05G3557,Gh_D11G2600,Gh_D01G1282,Gh_A07G0712,Gh_A01G0343,Gh_A08G0375,Gh_A13G0280,Gh_D10G2422,Gh_D11G1228,Gh_D10G0770,Gh_A09G0475,Gh_D03G1115,Gh_A04G1072,Gh_D05G2646,Gh_D12G2131,Gh_D01G2202,Gh_A13G1692,Gh_D01G1689,Gh_A11G1664,Gh_A10G1164,Gh_A08G1182,Gh_D08G2092,Gh_D11G0497,Gh_D06G0289,Gh_D01G0352,Gh_D07G1998,Gh_D01G2112,Gh_A11G0034,Gh_A10G1133,Gh_…
GO:0015031	protein transport	biological_process	0.99031	1	14	607	1971	49285	Gh_D12G1417,Gh_A08G2059,Gh_D05G2894,Gh_D08G1486,Gh_D07G1399,Gh_D12G0237,Gh_D11G0799,Gh_A01G0640,Gh_D05G2059,Gh_A10G1159,Gh_D01G0074,Gh_A06G0883,Gh_A06G1337,Gh_A05G3143
GO:0045184	establishment of protein localization	biological_process	0.99047	1	14	607	1974	49285	Gh_D08G1486,Gh_D07G1399,Gh_D12G1417,Gh_A08G2059,Gh_D05G2894,Gh_A10G1159,Gh_D05G2059,Gh_D12G0237,Gh_A01G0640,Gh_D11G0799,Gh_D01G0074,Gh_A06G0883,Gh_A06G1337,Gh_A05G3143
GO:0006520	cellular amino acid metabolic process	biological_process	0.99074	1	5	607	1009	49285	Gh_A08G1182,Gh_D13G1536,Gh_D11G2600,Gh_A01G0343,Gh_A02G1283
GO:0016568	chromatin modification	biological_process	0.99077	1	1	607	415	49285	Gh_A02G1539
GO:0006807	nitrogen compound metabolic process	biological_process	0.99078	1	100	607	10874	49285	Gh_A05G0342,Gh_D13G1536,Gh_A03G0149,Gh_D07G1399,Gh_D05G3623,Gh_D02G0095,Gh_D06G2063,Gh_D01G2158,Gh_A08G1584,Gh_D06G0151,Gh_D10G0193,Gh_D05G3248,Gh_D01G0144,Gh_D11G1086,Gh_A10G0126,Gh_D12G0348,Gh_D10G2432,Gh_A04G0183,Gh_A04G1178,Gh_A02G0114,Gh_D12G1950,Gh_D01G1691,Gh_D01G0074,Gh_A06G1633,Gh_D07G1114,Gh_A07G1703,Gh_A07G1285,Gh_D10G2069,Gh_A06G1405,Gh_D13G1555,Gh_D11G2523,Gh_D04G1791,Gh_D11G3107,Gh_…
GO:0043233	organelle lumen	cellular_component	0.99253	1	4	607	889	49285	Gh_A03G0149,Gh_A07G1047,Gh_D11G1228,Gh_D12G1950
GO:0070013	intracellular organelle lumen	cellular_component	0.99253	1	4	607	889	49285	Gh_D12G1950,Gh_D11G1228,Gh_A07G1047,Gh_A03G0149
GO:0044446	intracellular organelle part	cellular_component	0.99257	1	30	607	3938	49285	Gh_A06G1337,Gh_A07G1047,Gh_A02G1504,Gh_A07G0712,Gh_A11G0034,Gh_A10G1865,Gh_A10G1159,Gh_D12G1950,Gh_A11G2711,Gh_D11G3113,Gh_A04G0186,Gh_A07G1913,Gh_D01G1472,Gh_D09G0624,Gh_A05G3492,Gh_A08G0366,Gh_A06G0883,Gh_D09G0231,Gh_D01G0138,Gh_A06G1628,Gh_A02G0213,Gh_D12G2019,Gh_D01G0144,Gh_A05G1251,Gh_D10G0193,Gh_A02G0157,Gh_A03G0149,Gh_A05G1900,Gh_D11G1228,Gh_D06G2157
GO:0031974	membrane-enclosed lumen	cellular_component	0.99316	1	4	607	902	49285	Gh_D12G1950,Gh_A07G1047,Gh_A03G0149,Gh_D11G1228
GO:0044238	primary metabolic process	biological_process	0.99356	1	204	607	20372	49285	Gh_A02G1283,Gh_D10G0770,Gh_D10G0635,Gh_A13G1692,Gh_D04G0013,Gh_A10G1164,Gh_A11G1664,Gh_A08G1182,Gh_A05G3472,Gh_A13G0980,Gh_D01G0362,Gh_D04G0941,Gh_D04G1763,Gh_D09G0891,Gh_A11G1559,Gh_D11G2600,Gh_D01G1282,Gh_D06G1293,Gh_A13G0280,Gh_A08G0375,Gh_D05G3308,Gh_A13G1253,Gh_D10G0725,Gh_D04G0346,Gh_A08G1399,Gh_D05G3546,Gh_A08G1554,Gh_D10G2370,Gh_A08G0998,Gh_D02G0201,Gh_D09G0231,Gh_A11G0099,Gh_A13G1620,Gh_…
GO:0032991	macromolecular complex	cellular_component	0.99409	1	50	607	6251	49285	Gh_D06G0083,Gh_A05G1251,Gh_D12G2019,Gh_D01G1634,Gh_A08G0366,Gh_D05G2894,Gh_D06G2157,Gh_A11G2249,Gh_D11G0799,Gh_A01G0640,Gh_A02G0157,Gh_D01G0176,Gh_A07G0712,Gh_A08G1377,Gh_A07G1518,Gh_A06G0292,Gh_A13G1677,Gh_D08G1486,Gh_A07G0314,Gh_D10G0193,Gh_A02G0213,Gh_D01G0144,Gh_A06G1628,Gh_D11G1665,Gh_D01G0138,Gh_D13G2362,Gh_A13G1620,Gh_A06G0883,Gh_A05G3492,Gh_A03G0149,Gh_D02G0136,Gh_D11G0916,Gh_D05G2864,Gh_…
GO:0008610	lipid biosynthetic process	biological_process	0.99455	1	4	607	983	49285	Gh_D09G0001,Gh_A05G0342,Gh_A10G1159,Gh_D07G1337
GO:0005840	ribosome	cellular_component	0.99498	1	5	607	1326	49285	Gh_A03G0149,Gh_D06G0083,Gh_A08G1847,Gh_A05G3430,Gh_D02G0136
GO:0034613	cellular protein localization	biological_process	0.99518	1	12	607	1854	49285	Gh_D12G1417,Gh_D05G2894,Gh_A08G2059,Gh_D08G1486,Gh_D11G0799,Gh_D01G0352,Gh_A11G0228,Gh_A10G1159,Gh_D05G2059,Gh_A05G1251,Gh_A06G1337,Gh_A06G0883
GO:0070727	cellular macromolecule localization	biological_process	0.99518	1	12	607	1854	49285	Gh_D11G0799,Gh_D01G0352,Gh_A11G0228,Gh_A10G1159,Gh_D05G2059,Gh_D12G1417,Gh_D05G2894,Gh_A08G2059,Gh_D08G1486,Gh_A06G0883,Gh_A06G1337,Gh_A05G1251
GO:0008150	biological_process	biological_process	0.99576	1	368	607	35266	49285	Gh_D07G1124,Gh_D12G1974,Gh_D05G0749,Gh_D02G0201,Gh_D12G0296,Gh_A08G1554,Gh_D04G0346,Gh_A11G2680,Gh_A04G0991,Gh_D10G1396,Gh_A10G1677,Gh_A11G0034,Gh_D01G2112,Gh_A02G0105,Gh_A11G2507,Gh_A10G0788,Gh_D01G0440,Gh_D11G0497,Gh_D05G3574,Gh_A08G1182,Gh_A05G3472,Gh_D01G1915,Gh_A10G1164,Gh_D01G0214,Gh_A01G0640,Gh_A04G0227,Gh_A11G2184,Gh_A08G0375,Gh_D01G1282,Gh_D11G2600,Gh_A11G1559,Gh_A07G0906,Gh_D09G0891,Gh_…
GO:0006355	regulation of transcription, DNA-dependent	biological_process	0.99606	1	33	607	4499	49285	Gh_D05G3584,Gh_D13G1555,Gh_D10G0770,Gh_A13G1692,Gh_D11G3107,Gh_D12G2131,Gh_A02G1504,Gh_A13G0280,Gh_D06G1271,Gh_D05G1527,Gh_D10G1910,Gh_A08G0957,Gh_D12G1417,Gh_A05G0854,Gh_D09G0891,Gh_A10G0126,Gh_A01G0402,Gh_A13G0188,Gh_D10G2432,Gh_D09G0231,Gh_D07G1526,Gh_A03G0149,Gh_A11G2125,Gh_A01G1105,Gh_D06G2063,Gh_A08G1584,Gh_D05G3623,Gh_D01G2112,Gh_D07G1114,Gh_A02G0114,Gh_D08G2092,Gh_D06G0289,Gh_D12G1950
GO:2001141	regulation of RNA biosynthetic process	biological_process	0.99631	1	33	607	4511	49285	Gh_D05G3584,Gh_D13G1555,Gh_D10G0770,Gh_D12G2131,Gh_D11G3107,Gh_A13G1692,Gh_D06G1271,Gh_A13G0280,Gh_A02G1504,Gh_D10G1910,Gh_D05G1527,Gh_D12G1417,Gh_A08G0957,Gh_D09G0891,Gh_A05G0854,Gh_A01G0402,Gh_A10G0126,Gh_D10G2432,Gh_D09G0231,Gh_D07G1526,Gh_A13G0188,Gh_A11G2125,Gh_A03G0149,Gh_D05G3623,Gh_A08G1584,Gh_D06G2063,Gh_A01G1105,Gh_D01G2112,Gh_D07G1114,Gh_D08G2092,Gh_A02G0114,Gh_D12G1950,Gh_D06G0289
GO:0051252	regulation of RNA metabolic process	biological_process	0.9964	1	33	607	4517	49285	Gh_A02G0114,Gh_D08G2092,Gh_D12G1950,Gh_D06G0289,Gh_D01G2112,Gh_D07G1114,Gh_A03G0149,Gh_A11G2125,Gh_A01G1105,Gh_D06G2063,Gh_A08G1584,Gh_D05G3623,Gh_A10G0126,Gh_A01G0402,Gh_A13G0188,Gh_D09G0231,Gh_D07G1526,Gh_D10G2432,Gh_A08G0957,Gh_D12G1417,Gh_A05G0854,Gh_D09G0891,Gh_A02G1504,Gh_A13G0280,Gh_D06G1271,Gh_D05G1527,Gh_D10G1910,Gh_D10G0770,Gh_D13G1555,Gh_A13G1692,Gh_D11G3107,Gh_D12G2131,Gh_D05G3584
GO:0019752	carboxylic acid metabolic process	biological_process	0.99669	1	8	607	1541	49285	Gh_A02G1283,Gh_D13G1536,Gh_D09G0001,Gh_D07G1591,Gh_D11G2600,Gh_A01G0343,Gh_A07G1965,Gh_A08G1182
GO:0016874	ligase activity	molecular_function	0.99671	1	8	607	1551	49285	Gh_D11G2600,Gh_A01G0343,Gh_A08G0366,Gh_D09G1262,Gh_A08G1182,Gh_A06G0654,Gh_D01G2202,Gh_D01G0176
GO:0006810	transport	biological_process	0.99679	1	62	607	7159	49285	Gh_D12G0460,Gh_D12G1417,Gh_D08G1486,Gh_A12G0422,Gh_D12G2571,Gh_D05G2059,Gh_A05G1025,Gh_D09G0225,Gh_A01G0066,Gh_A08G1377,Gh_D13G1350,Gh_A13G1677,Gh_D05G2894,Gh_A07G1285,Gh_D11G0799,Gh_A01G0640,Gh_D12G0237,Gh_A05G0155,Gh_D12G2019,Gh_A08G0404,Gh_D01G1825,Gh_A10G0598,Gh_A12G0008,Gh_D08G0069,Gh_A11G2507,Gh_A13G0427,Gh_D13G1460,Gh_A10G1159,Gh_D07G1998,Gh_A11G0034,Gh_D10G0267,Gh_D01G0074,Gh_A01G0102,Gh_…
GO:0071704	organic substance metabolic process	biological_process	0.99682	1	210	607	21195	49285	Gh_A05G3430,Gh_D07G1591,Gh_D05G1982,Gh_A02G0114,Gh_A07G1558,Gh_D02G0175,Gh_D09G1262,Gh_D07G1114,Gh_A07G1703,Gh_D08G1041,Gh_A10G1837,Gh_D12G0211,Gh_D06G2063,Gh_A05G2033,Gh_D02G0095,Gh_D02G0136,Gh_D07G1399,Gh_D01G1761,Gh_D13G1536,Gh_A04G1178,Gh_D13G2362,Gh_D12G0348,Gh_D01G0144,Gh_D11G1086,Gh_A10G0126,Gh_D05G3248,Gh_D12G1377,Gh_A05G0854,Gh_D09G0001,Gh_A08G0957,Gh_D12G1417,Gh_A07G0568,Gh_A08G0418,Gh_…
GO:0051234	establishment of localization	biological_process	0.99683	1	62	607	7162	49285	Gh_D01G1825,Gh_A10G0598,Gh_D12G2019,Gh_A05G0155,Gh_A08G0404,Gh_A01G0640,Gh_D11G0799,Gh_D12G0237,Gh_D05G2894,Gh_A07G1285,Gh_D13G1350,Gh_A13G1677,Gh_A01G0066,Gh_A08G1377,Gh_A12G0422,Gh_D12G2571,Gh_D05G2059,Gh_A05G1025,Gh_D09G0225,Gh_D12G0460,Gh_D12G1417,Gh_D08G1486,Gh_D10G2432,Gh_D12G1974,Gh_D01G0138,Gh_D09G0231,Gh_A05G3143,Gh_A06G0883,Gh_A05G2479,Gh_A06G0259,Gh_D12G0296,Gh_A08G1833,Gh_D11G1086,Gh_…
GO:0031981	nuclear lumen	cellular_component	0.99693	1	3	607	836	49285	Gh_A07G1047,Gh_A03G0149,Gh_D12G1950
GO:0006412	translation	biological_process	0.99709	1	10	607	2023	49285	Gh_A08G1182,Gh_D06G0083,Gh_D11G2600,Gh_A01G0343,Gh_D02G0136,Gh_D12G1377,Gh_A05G3430,Gh_A08G1847,Gh_A03G0149,Gh_A08G0957
GO:0031323	regulation of cellular metabolic process	biological_process	0.99717	1	38	607	5077	49285	Gh_D05G3623,Gh_A01G1105,Gh_D06G2063,Gh_A08G1584,Gh_A03G0149,Gh_A11G2125,Gh_D07G1526,Gh_D09G0231,Gh_D10G2432,Gh_A13G0188,Gh_A01G0402,Gh_A02G0213,Gh_A10G0126,Gh_D06G0289,Gh_D12G1950,Gh_D08G2092,Gh_A02G0114,Gh_D01G1472,Gh_D07G1114,Gh_D01G2112,Gh_D11G3107,Gh_D12G2131,Gh_A13G1692,Gh_D13G1555,Gh_D10G0770,Gh_D05G3584,Gh_D09G1633,Gh_D09G0891,Gh_D12G1377,Gh_A05G0854,Gh_D12G1417,Gh_A08G0957,Gh_D10G1910,Gh_…
GO:0043436	oxoacid metabolic process	biological_process	0.99738	1	8	607	1570	49285	Gh_D11G2600,Gh_A01G0343,Gh_A07G1965,Gh_A08G1182,Gh_D13G1536,Gh_A02G1283,Gh_D09G0001,Gh_D07G1591
GO:0019219	regulation of nucleobase-containing compound metabolic process	biological_process	0.99745	1	33	607	4593	49285	Gh_D11G3107,Gh_D12G2131,Gh_A13G1692,Gh_D10G0770,Gh_D13G1555,Gh_D05G3584,Gh_D09G0891,Gh_A05G0854,Gh_D12G1417,Gh_A08G0957,Gh_D10G1910,Gh_D05G1527,Gh_D06G1271,Gh_A02G1504,Gh_A13G0280,Gh_D05G3623,Gh_A01G1105,Gh_D06G2063,Gh_A08G1584,Gh_A03G0149,Gh_A11G2125,Gh_D09G0231,Gh_D07G1526,Gh_D10G2432,Gh_A13G0188,Gh_A01G0402,Gh_A10G0126,Gh_D12G1950,Gh_D06G0289,Gh_D08G2092,Gh_A02G0114,Gh_D07G1114,Gh_D01G2112
GO:0051171	regulation of nitrogen compound metabolic process	biological_process	0.99745	1	33	607	4593	49285	Gh_D06G1271,Gh_A13G0280,Gh_A02G1504,Gh_D10G1910,Gh_D05G1527,Gh_D12G1417,Gh_A08G0957,Gh_D09G0891,Gh_A05G0854,Gh_D05G3584,Gh_D13G1555,Gh_D10G0770,Gh_D12G2131,Gh_D11G3107,Gh_A13G1692,Gh_D01G2112,Gh_D07G1114,Gh_D08G2092,Gh_A02G0114,Gh_D06G0289,Gh_D12G1950,Gh_A01G0402,Gh_A10G0126,Gh_D09G0231,Gh_D10G2432,Gh_D07G1526,Gh_A13G0188,Gh_A11G2125,Gh_A03G0149,Gh_D05G3623,Gh_D06G2063,Gh_A08G1584,Gh_A01G1105
GO:0016881	acid-amino acid ligase activity	molecular_function	0.9975	1	4	607	1055	49285	Gh_D09G1262,Gh_A08G0366,Gh_D01G0176,Gh_A06G0654
GO:0019222	regulation of metabolic process	biological_process	0.99752	1	40	607	5303	49285	Gh_D06G1271,Gh_A13G0280,Gh_A02G1504,Gh_A08G0890,Gh_D10G1910,Gh_D05G1527,Gh_D12G1417,Gh_D01G0140,Gh_A08G0957,Gh_D09G0891,Gh_A05G0854,Gh_D12G1377,Gh_D09G1633,Gh_D05G3584,Gh_D13G1555,Gh_D10G0770,Gh_D12G2131,Gh_D11G3107,Gh_A13G1692,Gh_D01G2112,Gh_D07G1114,Gh_D08G2092,Gh_D01G1472,Gh_A02G0114,Gh_D06G0289,Gh_D12G1950,Gh_A01G0402,Gh_A10G0126,Gh_A02G0213,Gh_D10G2432,Gh_D09G0231,Gh_D07G1526,Gh_A13G0188,Gh_…
GO:0006082	organic acid metabolic process	biological_process	0.99755	1	8	607	1580	49285	Gh_D11G2600,Gh_A01G0343,Gh_A07G1965,Gh_A08G1182,Gh_D13G1536,Gh_A02G1283,Gh_D09G0001,Gh_D07G1591
GO:0003723	RNA binding	molecular_function	0.99809	1	11	607	1943	49285	Gh_D12G1377,Gh_D05G2646,Gh_D04G0914,Gh_A05G2479,Gh_A08G0366,Gh_A05G3075,Gh_D05G2531,Gh_D11G1086,Gh_D05G3569,Gh_D05G3557,Gh_D01G1282
GO:0051641	cellular localization	biological_process	0.99811	1	16	607	2466	49285	Gh_D12G1417,Gh_D08G1486,Gh_D01G0352,Gh_A10G1159,Gh_D05G2059,Gh_D10G0267,Gh_A06G1337,Gh_A08G2059,Gh_D05G2894,Gh_D05G2864,Gh_A01G0640,Gh_D11G0799,Gh_D05G3627,Gh_A11G0228,Gh_A05G1251,Gh_A06G0883
GO:0034654	nucleobase-containing compound biosynthetic process	biological_process	0.99813	1	44	607	5862	49285	Gh_D09G0891,Gh_A11G1559,Gh_A05G0854,Gh_D12G1417,Gh_A08G0957,Gh_D10G1910,Gh_D05G1527,Gh_D06G1271,Gh_A13G0280,Gh_A02G1504,Gh_D12G2131,Gh_D11G3107,Gh_A13G1692,Gh_D04G1791,Gh_D13G1555,Gh_D10G0770,Gh_D05G3584,Gh_D09G1633,Gh_A11G1664,Gh_D12G2019,Gh_D12G1950,Gh_D06G0289,Gh_D01G0352,Gh_D07G1998,Gh_D08G2092,Gh_A02G0114,Gh_D07G1114,Gh_D01G2112,Gh_A11G0034,Gh_D05G3623,Gh_D02G0095,Gh_A08G1584,Gh_D06G2063,Gh_…
GO:0044271	cellular nitrogen compound biosynthetic process	biological_process	0.99828	1	49	607	6415	49285	Gh_D09G1633,Gh_A11G1664,Gh_D12G2019,Gh_D05G3584,Gh_D04G1791,Gh_D13G1555,Gh_D10G0770,Gh_D12G2131,Gh_D11G3107,Gh_A13G1692,Gh_D06G1271,Gh_A13G0280,Gh_A02G1504,Gh_D10G1910,Gh_D05G1527,Gh_D12G1417,Gh_A08G0957,Gh_D09G0891,Gh_A11G1559,Gh_A05G0854,Gh_A08G1833,Gh_A01G0402,Gh_D10G0193,Gh_D06G0151,Gh_A10G0126,Gh_D07G1526,Gh_D10G2432,Gh_D09G0231,Gh_A13G0188,Gh_A05G0342,Gh_A13G1253,Gh_A11G2125,Gh_A03G0149,Gh_…
GO:0006886	intracellular protein transport	biological_process	0.9983	1	9	607	1628	49285	Gh_D05G2894,Gh_A08G2059,Gh_D12G1417,Gh_D08G1486,Gh_D11G0799,Gh_D05G2059,Gh_A10G1159,Gh_A06G0883,Gh_A06G1337
GO:0019438	aromatic compound biosynthetic process	biological_process	0.99844	1	48	607	6336	49285	Gh_D05G1527,Gh_D10G1910,Gh_A02G1504,Gh_A13G0280,Gh_D06G1271,Gh_A11G1559,Gh_A05G0854,Gh_D09G0891,Gh_A08G0957,Gh_D12G1417,Gh_D05G3584,Gh_D12G2019,Gh_A11G1664,Gh_D09G1633,Gh_A13G1692,Gh_D11G3107,Gh_D12G2131,Gh_D13G1555,Gh_D04G1791,Gh_D10G0770,Gh_D07G1114,Gh_A11G0034,Gh_D01G0074,Gh_D01G2112,Gh_D07G1998,Gh_D01G0352,Gh_D12G1950,Gh_D06G0289,Gh_A02G0114,Gh_D08G2092,Gh_A13G0188,Gh_D10G2432,Gh_D09G0231,Gh_…
GO:0010468	regulation of gene expression	biological_process	0.99871	1	35	607	4905	49285	Gh_D10G0770,Gh_D13G1555,Gh_D11G3107,Gh_D12G2131,Gh_A13G1692,Gh_D05G3584,Gh_D01G0140,Gh_D12G1417,Gh_A08G0957,Gh_D09G0891,Gh_D12G1377,Gh_A05G0854,Gh_D06G1271,Gh_A02G1504,Gh_A13G0280,Gh_D10G1910,Gh_D05G1527,Gh_A03G0149,Gh_A11G2125,Gh_D05G3623,Gh_A01G1105,Gh_A08G1584,Gh_D06G2063,Gh_A01G0402,Gh_A10G0126,Gh_D07G1526,Gh_D09G0231,Gh_D10G2432,Gh_A13G0188,Gh_D08G2092,Gh_A02G0114,Gh_D06G0289,Gh_D12G1950,Gh_…
GO:0008270	zinc ion binding	molecular_function	0.99873	1	20	607	3151	49285	Gh_D09G1262,Gh_A07G0568,Gh_D06G1350,Gh_D05G2114,Gh_D05G2872,Gh_D07G1750,Gh_A13G0280,Gh_A11G2184,Gh_D06G2018,Gh_D07G1998,Gh_A10G1159,Gh_D01G1415,Gh_D10G0621,Gh_A02G1539,Gh_D01G1445,Gh_D03G0644,Gh_A08G0366,Gh_D05G0749,Gh_A11G2125,Gh_D02G0233
GO:2000112	regulation of cellular macromolecule biosynthetic process	biological_process	0.99873	1	34	607	4803	49285	Gh_D10G0770,Gh_D13G1555,Gh_A13G1692,Gh_D11G3107,Gh_D12G2131,Gh_D05G3584,Gh_A08G0957,Gh_D12G1417,Gh_D12G1377,Gh_A05G0854,Gh_D09G0891,Gh_A02G1504,Gh_A13G0280,Gh_D06G1271,Gh_D05G1527,Gh_D10G1910,Gh_A03G0149,Gh_A11G2125,Gh_A01G1105,Gh_A08G1584,Gh_D06G2063,Gh_D05G3623,Gh_A10G0126,Gh_A01G0402,Gh_A13G0188,Gh_D09G0231,Gh_D07G1526,Gh_D10G2432,Gh_A02G0114,Gh_D08G2092,Gh_D06G0289,Gh_D12G1950,Gh_D01G2112,Gh_…
GO:0004842	ubiquitin-protein ligase activity	molecular_function	0.99876	1	3	607	985	49285	Gh_D09G1262,Gh_A08G0366,Gh_A06G0654
GO:0019787	small conjugating protein ligase activity	molecular_function	0.99876	1	3	607	985	49285	Gh_A08G0366,Gh_D09G1262,Gh_A06G0654
GO:0010556	regulation of macromolecule biosynthetic process	biological_process	0.9988	1	34	607	4814	49285	Gh_A03G0149,Gh_A11G2125,Gh_A01G1105,Gh_A08G1584,Gh_D06G2063,Gh_D05G3623,Gh_A10G0126,Gh_A01G0402,Gh_A13G0188,Gh_D07G1526,Gh_D09G0231,Gh_D10G2432,Gh_A02G0114,Gh_D08G2092,Gh_D06G0289,Gh_D12G1950,Gh_D01G2112,Gh_D07G1114,Gh_D13G1555,Gh_D10G0770,Gh_A13G1692,Gh_D11G3107,Gh_D12G2131,Gh_D05G3584,Gh_A08G0957,Gh_D12G1417,Gh_D12G1377,Gh_A05G0854,Gh_D09G0891,Gh_A02G1504,Gh_A13G0280,Gh_D06G1271,Gh_D05G1527,Gh_…
GO:0031326	regulation of cellular biosynthetic process	biological_process	0.9988	1	34	607	4814	49285	Gh_A11G2125,Gh_A03G0149,Gh_D06G2063,Gh_A08G1584,Gh_A01G1105,Gh_D05G3623,Gh_A10G0126,Gh_A01G0402,Gh_A13G0188,Gh_D07G1526,Gh_D09G0231,Gh_D10G2432,Gh_A02G0114,Gh_D08G2092,Gh_D12G1950,Gh_D06G0289,Gh_D01G2112,Gh_D07G1114,Gh_D10G0770,Gh_D13G1555,Gh_A13G1692,Gh_D12G2131,Gh_D11G3107,Gh_D05G3584,Gh_A08G0957,Gh_D12G1417,Gh_A05G0854,Gh_D12G1377,Gh_D09G0891,Gh_A13G0280,Gh_A02G1504,Gh_D06G1271,Gh_D05G1527,Gh_…
GO:0009889	regulation of biosynthetic process	biological_process	0.99883	1	34	607	4818	49285	Gh_D07G1114,Gh_D01G2112,Gh_D06G0289,Gh_D12G1950,Gh_D08G2092,Gh_A02G0114,Gh_D07G1526,Gh_D09G0231,Gh_D10G2432,Gh_A13G0188,Gh_A01G0402,Gh_A10G0126,Gh_D05G3623,Gh_D06G2063,Gh_A08G1584,Gh_A01G1105,Gh_A11G2125,Gh_A03G0149,Gh_D10G1910,Gh_D05G1527,Gh_D06G1271,Gh_A13G0280,Gh_A02G1504,Gh_D09G0891,Gh_A05G0854,Gh_D12G1377,Gh_D12G1417,Gh_A08G0957,Gh_D05G3584,Gh_D12G2131,Gh_D11G3107,Gh_A13G1692,Gh_D13G1555,Gh_…
GO:0044237	cellular metabolic process	biological_process	0.99891	1	183	607	19171	49285	Gh_A02G0308,Gh_D12G1543,Gh_D12G2062,Gh_A07G1965,Gh_A06G1633,Gh_D01G0074,Gh_D05G0315,Gh_A08G0997,Gh_D01G1691,Gh_D12G1950,Gh_D10G2374,Gh_A13G0427,Gh_A09G1432,Gh_A04G0183,Gh_D10G2432,Gh_D10G0193,Gh_D06G0151,Gh_D01G2158,Gh_A08G1584,Gh_D05G3623,Gh_D09G1195,Gh_A03G0149,Gh_A11G2767,Gh_A05G0342,Gh_D05G1527,Gh_D10G1910,Gh_D01G0387,Gh_D13G1743,Gh_D06G1271,Gh_A10G0350,Gh_D05G2059,Gh_D13G2291,Gh_A05G3527,Gh_…
GO:0018130	heterocycle biosynthetic process	biological_process	0.99894	1	48	607	6420	49285	Gh_A13G1692,Gh_D11G3107,Gh_D12G2131,Gh_D13G1555,Gh_D04G1791,Gh_D10G0770,Gh_D05G3584,Gh_D12G2019,Gh_A11G1664,Gh_D09G1633,Gh_A11G1559,Gh_A05G0854,Gh_D09G0891,Gh_A08G0957,Gh_D12G1417,Gh_D05G1527,Gh_D10G1910,Gh_A02G1504,Gh_A13G0280,Gh_D06G1271,Gh_A01G1105,Gh_A09G0742,Gh_A08G1584,Gh_D06G2063,Gh_D02G0095,Gh_D05G3623,Gh_A03G0149,Gh_A11G2125,Gh_A05G0342,Gh_A13G0188,Gh_D10G2432,Gh_D07G1526,Gh_D09G0231,Gh_…
GO:0030529	ribonucleoprotein complex	cellular_component	0.99895	1	6	607	1657	49285	Gh_A08G1847,Gh_D06G0083,Gh_D01G0144,Gh_A03G0149,Gh_D02G0136,Gh_A05G3430
GO:0044260	cellular macromolecule metabolic process	biological_process	0.99917	1	140	607	15136	49285	Gh_A07G1047,Gh_D02G0202,Gh_D08G2092,Gh_A02G0724,Gh_A08G1847,Gh_A02G1539,Gh_A05G2333,Gh_A04G0186,Gh_D06G1590,Gh_D06G0289,Gh_D07G1998,Gh_A07G1074,Gh_A01G0402,Gh_A01G0654,Gh_D07G1526,Gh_A05G2479,Gh_D07G1856,Gh_A02G0630,Gh_D05G2131,Gh_A11G2125,Gh_A01G1105,Gh_D05G3557,Gh_A07G0712,Gh_A01G0343,Gh_A13G0911,Gh_D01G0140,Gh_D09G2380,Gh_D01G1689,Gh_D13G1742,Gh_A06G0079,Gh_A06G0654,Gh_D10G2422,Gh_A09G0475,Gh_…
GO:0046907	intracellular transport	biological_process	0.99922	1	11	607	2013	49285	Gh_D11G0799,Gh_A01G0640,Gh_D05G2059,Gh_A10G1159,Gh_A08G2059,Gh_D05G2894,Gh_D12G1417,Gh_D08G1486,Gh_A06G1337,Gh_A06G0883,Gh_D10G0267
GO:0060255	regulation of macromolecule metabolic process	biological_process	0.99924	1	35	607	5012	49285	Gh_D10G0770,Gh_D13G1555,Gh_D11G3107,Gh_D12G2131,Gh_A13G1692,Gh_D05G3584,Gh_D01G0140,Gh_D12G1417,Gh_A08G0957,Gh_D09G0891,Gh_D12G1377,Gh_A05G0854,Gh_D06G1271,Gh_A02G1504,Gh_A13G0280,Gh_D10G1910,Gh_D05G1527,Gh_A03G0149,Gh_A11G2125,Gh_D05G3623,Gh_A01G1105,Gh_A08G1584,Gh_D06G2063,Gh_A01G0402,Gh_A10G0126,Gh_D07G1526,Gh_D09G0231,Gh_D10G2432,Gh_A13G0188,Gh_D08G2092,Gh_A02G0114,Gh_D12G1950,Gh_D06G0289,Gh_…
GO:0016879	ligase activity, forming carbon-nitrogen bonds	molecular_function	0.99927	1	4	607	1189	49285	Gh_D09G1262,Gh_A08G0366,Gh_D01G0176,Gh_A06G0654
GO:0051649	establishment of localization in cell	biological_process	0.99929	1	13	607	2249	49285	Gh_D12G1417,Gh_A08G2059,Gh_D05G2894,Gh_D08G1486,Gh_D05G2864,Gh_A01G0640,Gh_D11G0799,Gh_D05G2059,Gh_D05G3627,Gh_A10G1159,Gh_D10G0267,Gh_A06G1337,Gh_A06G0883
GO:0044283	small molecule biosynthetic process	biological_process	0.99944	1	2	607	881	49285	Gh_D09G0001,Gh_D01G0074
GO:0000152	nuclear ubiquitin ligase complex	cellular_component	0.99946	1	1	607	742	49285	Gh_A08G0366
GO:0005680	anaphase-promoting complex	cellular_component	0.99946	1	1	607	742	49285	Gh_A08G0366
GO:0031461	cullin-RING ubiquitin ligase complex	cellular_component	0.99946	1	1	607	742	49285	Gh_A08G0366
GO:0080090	regulation of primary metabolic process	biological_process	0.99949	1	34	607	4975	49285	Gh_D05G3584,Gh_A13G1692,Gh_D11G3107,Gh_D12G2131,Gh_D10G0770,Gh_D13G1555,Gh_D05G1527,Gh_D10G1910,Gh_A02G1504,Gh_A13G0280,Gh_D06G1271,Gh_D12G1377,Gh_A05G0854,Gh_D09G0891,Gh_A08G0957,Gh_D12G1417,Gh_A13G0188,Gh_D09G0231,Gh_D07G1526,Gh_D10G2432,Gh_A10G0126,Gh_A01G0402,Gh_A01G1105,Gh_A08G1584,Gh_D06G2063,Gh_D05G3623,Gh_A03G0149,Gh_A11G2125,Gh_D07G1114,Gh_D01G2112,Gh_D12G1950,Gh_D06G0289,Gh_A02G0114,Gh_…
GO:0000151	ubiquitin ligase complex	cellular_component	0.99951	1	1	607	747	49285	Gh_A08G0366
GO:0032774	RNA biosynthetic process	biological_process	0.99959	1	37	607	5401	49285	Gh_D08G2092,Gh_A02G0114,Gh_D12G1950,Gh_D06G0289,Gh_D07G1998,Gh_D01G2112,Gh_D07G1114,Gh_A03G0149,Gh_A11G2125,Gh_D05G3623,Gh_D02G0095,Gh_A01G1105,Gh_A08G1584,Gh_D06G2063,Gh_A01G0402,Gh_A10G0126,Gh_D10G2432,Gh_D07G1526,Gh_D09G0231,Gh_A13G0188,Gh_D12G1417,Gh_A08G0957,Gh_D09G0891,Gh_A05G0854,Gh_D06G1271,Gh_A02G1504,Gh_A13G0280,Gh_D10G1910,Gh_D05G1527,Gh_D13G1555,Gh_D10G0770,Gh_D11G3107,Gh_D12G2131,Gh_…
GO:0016053	organic acid biosynthetic process	biological_process	0.99961	1	1	607	694	49285	Gh_D09G0001
GO:0046394	carboxylic acid biosynthetic process	biological_process	0.99961	1	1	607	694	49285	Gh_D09G0001
GO:0044711	single-organism biosynthetic process	biological_process	0.99962	1	2	607	917	49285	Gh_D09G0001,Gh_D01G0074
GO:0006351	transcription, DNA-dependent	biological_process	0.99967	1	36	607	5337	49285	Gh_D13G1555,Gh_D10G0770,Gh_D11G3107,Gh_D12G2131,Gh_A13G1692,Gh_A11G1664,Gh_D05G3584,Gh_D12G1417,Gh_A08G0957,Gh_D09G0891,Gh_A05G0854,Gh_D06G1271,Gh_A02G1504,Gh_A13G0280,Gh_D10G1910,Gh_D05G1527,Gh_A03G0149,Gh_A11G2125,Gh_D05G3623,Gh_D02G0095,Gh_A01G1105,Gh_D06G2063,Gh_A08G1584,Gh_A01G0402,Gh_A10G0126,Gh_D07G1526,Gh_D10G2432,Gh_D09G0231,Gh_A13G0188,Gh_D08G2092,Gh_A02G0114,Gh_D06G0289,Gh_D12G1950,Gh_…
GO:0016070	RNA metabolic process	biological_process	0.99973	1	51	607	6941	49285	Gh_A01G0402,Gh_D01G0144,Gh_A10G0126,Gh_D10G2432,Gh_D09G0231,Gh_D07G1526,Gh_A13G0188,Gh_A03G0149,Gh_A11G2125,Gh_A08G1399,Gh_D02G0095,Gh_D05G3623,Gh_A01G1105,Gh_D06G2063,Gh_A08G1584,Gh_D01G2112,Gh_A07G1703,Gh_D07G1114,Gh_D08G2092,Gh_D11G0497,Gh_A02G0114,Gh_D06G0289,Gh_D12G1950,Gh_D07G1998,Gh_D09G1633,Gh_D12G2019,Gh_A11G1664,Gh_A10G1164,Gh_A08G1182,Gh_D05G3584,Gh_D13G1555,Gh_D10G0770,Gh_A09G0475,Gh_…
GO:1901362	organic cyclic compound biosynthetic process	biological_process	0.99974	1	48	607	6744	49285	Gh_A05G0854,Gh_A11G1559,Gh_D09G0891,Gh_A08G0957,Gh_D12G1417,Gh_D05G1527,Gh_D10G1910,Gh_A02G1504,Gh_A13G0280,Gh_D06G1271,Gh_A13G1692,Gh_D11G3107,Gh_D12G2131,Gh_D04G1791,Gh_D13G1555,Gh_D10G0770,Gh_D05G3584,Gh_D12G2019,Gh_A11G1664,Gh_D09G1633,Gh_D07G1998,Gh_D01G0352,Gh_D12G1950,Gh_D06G0289,Gh_A02G0114,Gh_D08G2092,Gh_D07G1114,Gh_A11G0034,Gh_D01G2112,Gh_D01G0074,Gh_A01G1105,Gh_A09G0742,Gh_D06G2063,Gh_…
GO:0005623	cell	cellular_component	0.99985	1	97	607	11925	49285	Gh_A05G1900,Gh_A11G2680,Gh_D10G0725,Gh_A13G1253,Gh_D05G2864,Gh_D11G0916,Gh_A02G0213,Gh_D10G2370,Gh_A01G0402,Gh_A05G3492,Gh_D07G1526,Gh_D09G0231,Gh_D01G0138,Gh_D10G1255,Gh_D11G0497,Gh_A02G1539,Gh_A08G1847,Gh_A02G0724,Gh_D08G2528,Gh_A10G1159,Gh_D07G1455,Gh_D11G3113,Gh_A04G0186,Gh_A07G1047,Gh_A11G0034,Gh_A02G0796,Gh_D05G3573,Gh_D11G1228,Gh_D05G2894,Gh_A13G1692,Gh_D02G0292,Gh_D01G0176,Gh_D10G2373,Gh_…
GO:0044464	cell part	cellular_component	0.99985	1	97	607	11925	49285	Gh_D05G2482,Gh_D08G1041,Gh_A07G1965,Gh_D06G0606,Gh_D07G1111,Gh_A02G0308,Gh_D07G1114,Gh_D12G1667,Gh_A06G1337,Gh_D01G1472,Gh_D09G0624,Gh_A07G1913,Gh_A05G0037,Gh_D09G0077,Gh_A05G3430,Gh_D12G1950,Gh_A11G2711,Gh_A03G1717,Gh_D01G0144,Gh_A06G1628,Gh_D06G0151,Gh_D10G0193,Gh_A06G0883,Gh_A03G0149,Gh_D05G3627,Gh_D06G1266,Gh_A05G2033,Gh_D06G2063,Gh_A08G1584,Gh_D05G3623,Gh_D11G2578,Gh_D02G0136,Gh_A06G0292,Gh_…
GO:0043229	intracellular organelle	cellular_component	0.99992	1	63	607	8595	49285	Gh_D04G0914,Gh_A09G1331,Gh_D08G1486,Gh_D09G0225,Gh_A10G1865,Gh_A07G0712,Gh_A02G1504,Gh_D02G0325,Gh_D10G1910,Gh_A07G1285,Gh_D11G1228,Gh_D06G2157,Gh_A11G2249,Gh_A02G0157,Gh_A13G1692,Gh_D02G0292,Gh_A05G1251,Gh_D06G0083,Gh_D01G1915,Gh_D12G2019,Gh_D05G2531,Gh_A08G0366,Gh_A02G1539,Gh_A02G0724,Gh_D09G0077,Gh_A05G0037,Gh_A08G1847,Gh_A07G1913,Gh_D10G1255,Gh_D01G1472,Gh_D09G0624,Gh_A11G2711,Gh_D12G1950,Gh_…
GO:0043226	organelle	cellular_component	0.99992	1	63	607	8598	49285	Gh_A05G1251,Gh_D06G0083,Gh_D01G1915,Gh_D12G2019,Gh_D05G2531,Gh_A08G0366,Gh_D11G1228,Gh_A07G1285,Gh_D06G2157,Gh_A11G2249,Gh_A02G0157,Gh_A13G1692,Gh_D02G0292,Gh_A07G0712,Gh_A02G1504,Gh_D02G0325,Gh_D10G1910,Gh_D04G0914,Gh_A09G1331,Gh_D08G1486,Gh_D09G0225,Gh_A10G1865,Gh_D10G0193,Gh_D06G0151,Gh_A06G1628,Gh_D01G0144,Gh_A02G0213,Gh_A06G0883,Gh_D09G0231,Gh_D01G0138,Gh_D07G1526,Gh_A05G3492,Gh_A05G1900,Gh_…
GO:0044424	intracellular part	cellular_component	0.99993	1	83	607	10686	49285	Gh_D09G0225,Gh_D08G1486,Gh_A07G1518,Gh_A07G0712,Gh_D11G2600,Gh_A13G1692,Gh_D02G0292,Gh_D01G0176,Gh_D11G0799,Gh_D05G3573,Gh_D11G1228,Gh_D05G2894,Gh_D05G3574,Gh_A08G1182,Gh_A10G1164,Gh_D01G1915,Gh_D07G1455,Gh_A10G1159,Gh_D11G3113,Gh_A04G0186,Gh_D10G1255,Gh_D11G0497,Gh_A02G1539,Gh_A02G0724,Gh_A08G1847,Gh_A07G1047,Gh_A02G0796,Gh_A11G0034,Gh_D11G0916,Gh_D05G2864,Gh_A05G1900,Gh_A11G2680,Gh_A13G1253,Gh_…
GO:0044428	nuclear part	cellular_component	0.99993	1	6	607	1802	49285	Gh_A07G1047,Gh_D12G2019,Gh_D01G0144,Gh_A03G0149,Gh_D12G1950,Gh_A08G0366
GO:0043231	intracellular membrane-bounded organelle	cellular_component	0.99996	1	46	607	6720	49285	Gh_A11G2680,Gh_A05G1900,Gh_A03G0149,Gh_D05G3623,Gh_A08G1584,Gh_D06G2063,Gh_D06G1266,Gh_D10G0193,Gh_D06G0151,Gh_D01G0144,Gh_A06G0883,Gh_D07G1526,Gh_D09G0231,Gh_D01G0138,Gh_A05G3492,Gh_A02G1539,Gh_A02G0724,Gh_A05G0037,Gh_A07G1913,Gh_D10G1255,Gh_D11G3113,Gh_D12G1950,Gh_A11G2711,Gh_A04G0186,Gh_A10G1159,Gh_A11G0034,Gh_A02G0796,Gh_D08G1041,Gh_A07G1965,Gh_A07G1047,Gh_A06G1337,Gh_D07G1114,Gh_A07G1285,Gh_…
GO:0043227	membrane-bounded organelle	cellular_component	0.99996	1	46	607	6721	49285	Gh_A07G1285,Gh_D11G1228,Gh_A11G2249,Gh_A13G1692,Gh_D12G2019,Gh_D05G2531,Gh_A08G0366,Gh_A09G1331,Gh_D04G0914,Gh_D08G1486,Gh_D09G0225,Gh_A07G0712,Gh_A02G1504,Gh_D10G1910,Gh_A05G1900,Gh_A11G2680,Gh_A03G0149,Gh_D05G3623,Gh_D06G1266,Gh_A08G1584,Gh_D06G2063,Gh_D10G0193,Gh_D06G0151,Gh_D01G0144,Gh_D01G0138,Gh_D09G0231,Gh_D07G1526,Gh_A06G0883,Gh_A05G3492,Gh_A02G0724,Gh_A05G0037,Gh_A02G1539,Gh_D10G1255,Gh_…
GO:0009987	cellular process	biological_process	0.99996	1	254	607	26381	49285	Gh_A10G1133,Gh_A07G1047,Gh_D02G0202,Gh_A02G1539,Gh_D08G2092,Gh_A08G1847,Gh_A02G0724,Gh_A05G2333,Gh_D06G1590,Gh_D06G0289,Gh_A04G0186,Gh_D08G2528,Gh_D07G1998,Gh_D01G0352,Gh_A07G1074,Gh_D07G1455,Gh_A01G0654,Gh_A08G1833,Gh_A01G0402,Gh_D07G1526,Gh_D01G0138,Gh_D07G1856,Gh_A05G2479,Gh_A02G0630,Gh_D05G2131,Gh_D10G2348,Gh_A11G2125,Gh_D05G2864,Gh_D09G1081,Gh_A01G1105,Gh_A09G0742,Gh_A07G0712,Gh_A01G0343,Gh_…
GO:0005622	intracellular	cellular_component	0.99997	1	84	607	11042	49285	Gh_D07G1455,Gh_A10G1159,Gh_A04G0186,Gh_D11G3113,Gh_D10G1255,Gh_A08G1847,Gh_A02G0724,Gh_A02G1539,Gh_D11G0497,Gh_A07G1047,Gh_A02G0796,Gh_A11G0034,Gh_D11G0916,Gh_D05G2864,Gh_A13G1253,Gh_A11G2680,Gh_A05G1900,Gh_A05G3492,Gh_D09G0231,Gh_D07G1526,Gh_D01G0138,Gh_A02G0213,Gh_A01G0402,Gh_D09G0225,Gh_D08G1486,Gh_D01G1624,Gh_A07G1518,Gh_A07G0712,Gh_D11G2600,Gh_D02G0292,Gh_A13G1692,Gh_D11G0799,Gh_D01G0176,Gh_…
GO:0005575	cellular_component	cellular_component	0.99998	1	183	607	20467	49285	Gh_A05G2479,Gh_D01G0138,Gh_D07G1526,Gh_A01G0402,Gh_D06G0351,Gh_D11G3194,Gh_D09G1081,Gh_D05G2864,Gh_D11G0916,Gh_D05G3578,Gh_D05G2131,Gh_A05G1900,Gh_A10G1669,Gh_A07G1047,Gh_D07G1455,Gh_D07G1998,Gh_D08G2528,Gh_A04G0186,Gh_D11G3113,Gh_A08G1847,Gh_A02G0724,Gh_A02G1539,Gh_D13G1742,Gh_D01G1689,Gh_D09G2380,Gh_D02G0292,Gh_D11G0799,Gh_D10G2373,Gh_D01G0176,Gh_D05G2894,Gh_D11G1228,Gh_A08G1377,Gh_A07G0712,Gh_…
GO:0009059	macromolecule biosynthetic process	biological_process	0.99999	1	57	607	8446	49285	Gh_A11G2125,Gh_D07G1399,Gh_A03G0149,Gh_A08G1584,Gh_D06G2063,Gh_A01G1105,Gh_D02G0136,Gh_D05G3623,Gh_D02G0095,Gh_A10G0126,Gh_A08G0998,Gh_A01G0402,Gh_A04G0183,Gh_A13G0188,Gh_D07G1526,Gh_D10G2432,Gh_D09G0231,Gh_A02G0114,Gh_A08G1847,Gh_D08G2092,Gh_D07G1998,Gh_A05G3430,Gh_D06G0289,Gh_D12G1950,Gh_A04G0186,Gh_D01G2112,Gh_D07G1114,Gh_A02G0308,Gh_D13G1555,Gh_D10G0770,Gh_A07G1285,Gh_A13G1692,Gh_D12G2131,Gh_…
GO:0034645	cellular macromolecule biosynthetic process	biological_process	0.99999	1	56	607	8371	49285	Gh_A01G0402,Gh_A08G0998,Gh_A10G0126,Gh_D07G1526,Gh_D10G2432,Gh_D09G0231,Gh_A13G0188,Gh_A04G0183,Gh_A03G0149,Gh_D07G1399,Gh_A11G2125,Gh_D02G0095,Gh_D05G3623,Gh_D02G0136,Gh_A01G1105,Gh_A08G1584,Gh_D06G2063,Gh_D01G2112,Gh_A02G0308,Gh_D07G1114,Gh_A08G1847,Gh_D08G2092,Gh_A02G0114,Gh_A04G0186,Gh_D12G1950,Gh_D06G0289,Gh_A05G3430,Gh_D07G1998,Gh_D06G0083,Gh_A05G0155,Gh_A11G1664,Gh_D13G1742,Gh_A08G1182,Gh_…
GO:0010467	gene expression	biological_process	1	1	57	607	8643	49285	Gh_D05G3623,Gh_D02G0095,Gh_A08G1399,Gh_D02G0136,Gh_A01G1105,Gh_A08G1584,Gh_D06G2063,Gh_A03G0149,Gh_A11G2125,Gh_D10G2432,Gh_D09G0231,Gh_D07G1526,Gh_A13G0188,Gh_A01G0402,Gh_D01G0144,Gh_A10G0126,Gh_D06G0289,Gh_D12G1950,Gh_A05G3430,Gh_D07G1998,Gh_D08G2092,Gh_A08G1847,Gh_D11G0497,Gh_A02G0114,Gh_A07G1703,Gh_D07G1114,Gh_D01G2112,Gh_D11G3107,Gh_D12G2131,Gh_D05G2646,Gh_D01G2202,Gh_A13G1692,Gh_D10G0770,Gh_…
GO:0044249	cellular biosynthetic process	biological_process	1	1	72	607	10376	49285	Gh_D06G0083,Gh_D09G1633,Gh_D12G2019,Gh_A05G0155,Gh_D05G3584,Gh_A07G1285,Gh_D04G1791,Gh_D13G1555,Gh_D11G3107,Gh_D06G1271,Gh_A02G1504,Gh_D13G1743,Gh_D10G1910,Gh_A07G0568,Gh_A08G0418,Gh_D05G1527,Gh_D12G1417,Gh_A08G0957,Gh_D09G0001,Gh_D12G1377,Gh_A05G0854,Gh_D10G0193,Gh_D06G0151,Gh_A10G0126,Gh_D10G2432,Gh_A04G0183,Gh_A05G0342,Gh_D07G1399,Gh_A03G0149,Gh_D02G0136,Gh_D02G0095,Gh_D05G3623,Gh_A08G1584,Gh_…
GO:0009058	biosynthetic process	biological_process	1	1	79	607	11229	49285	Gh_D07G1124,Gh_A13G0188,Gh_D07G1526,Gh_D09G0231,Gh_A08G0998,Gh_A08G1833,Gh_A01G0402,Gh_A01G1105,Gh_A09G0742,Gh_A08G1399,Gh_A11G2125,Gh_A13G1253,Gh_D13G0613,Gh_D01G2112,Gh_A11G0034,Gh_D01G0352,Gh_D07G1998,Gh_A10G1159,Gh_D06G0289,Gh_A04G0186,Gh_D08G2092,Gh_A08G1847,Gh_A08G1182,Gh_D13G1742,Gh_A11G1664,Gh_A13G1692,Gh_D12G2131,Gh_D10G0770,Gh_A13G0280,Gh_A01G0343,Gh_D11G2600,Gh_D05G3557,Gh_A11G1559,Gh_…
GO:1901576	organic substance biosynthetic process	biological_process	1	1	74	607	10774	49285	Gh_A04G0183,Gh_D10G2432,Gh_A10G0126,Gh_D06G0151,Gh_D10G0193,Gh_A08G1584,Gh_D06G2063,Gh_D07G1337,Gh_D02G0136,Gh_D05G3623,Gh_D02G0095,Gh_A03G0149,Gh_D07G1399,Gh_A05G0342,Gh_A02G0308,Gh_D07G1114,Gh_D01G0074,Gh_A05G3430,Gh_D12G1950,Gh_A02G0114,Gh_D05G3584,Gh_A05G0155,Gh_D12G2019,Gh_D09G1633,Gh_D06G0083,Gh_D11G3107,Gh_D04G1791,Gh_D13G1555,Gh_A07G1285,Gh_D05G1527,Gh_A08G0418,Gh_A07G0568,Gh_D10G1910,Gh_…
GO:0005634	nucleus	cellular_component	1	1	22	607	4637	49285	Gh_D07G1114,Gh_D10G1910,Gh_A07G0712,Gh_A07G1047,Gh_A02G1504,Gh_A04G0186,Gh_D12G1950,Gh_D09G0225,Gh_A05G0037,Gh_A02G1539,Gh_D08G1486,Gh_D07G1526,Gh_A08G0366,Gh_D06G0151,Gh_D12G2019,Gh_D01G0144,Gh_D05G3623,Gh_D06G2063,Gh_A13G1692,Gh_A08G1584,Gh_A07G1285,Gh_A03G0149

## Sheet: Table S8
Table S8 Distribution of SNP density on genome
Chr.A	Win_star	Win_end	SNP density	Chr. D	Win_star	Win_end	SNP density
A01	1	100000	0.00012	D01	1	100000	9e-05
A01	20001	120000	4e-05	D01	20001	120000	8e-05
A01	40001	140000	1e-05	D01	40001	140000	7e-05
A01	60001	160000	1e-05	D01	60001	160000	8e-05
A01	80001	180000	3e-05	D01	80001	180000	4e-05
A01	100001	200000	3e-05	D01	100001	200000	0.00011
A01	120001	220000	4e-05	D01	120001	220000	0.00023
A01	140001	240000	7e-05	D01	140001	240000	0.00061
A01	160001	260000	0.00034	D01	160001	260000	0.00069
A01	180001	280000	0.00033	D01	180001	280000	0.00071
A01	200001	300000	0.00039	D01	200001	300000	0.00076
A01	220001	320000	0.00068	D01	220001	320000	0.00091
A01	240001	340000	0.00068	D01	240001	340000	0.00077
A01	260001	360000	0.0004	D01	260001	360000	0.00096
A01	280001	380000	0.0004	D01	280001	380000	0.00099
A01	300001	400000	0.0004	D01	300001	400000	0.0009
A01	320001	420000	0.00011	D01	320001	420000	0.00086
A01	340001	440000	0.00012	D01	340001	440000	0.00089
A01	360001	460000	0.00016	D01	360001	460000	0.00079
A01	380001	480000	0.0003	D01	380001	480000	0.00074
A01	400001	500000	0.00024	D01	400001	500000	0.00118
A01	420001	520000	0.00052	D01	420001	520000	0.00159
A01	440001	540000	0.00065	D01	440001	540000	0.00167
A01	460001	560000	0.00094	D01	460001	560000	0.00201
A01	480001	580000	0.00092	D01	480001	580000	0.00269
A01	500001	600000	0.00103	D01	500001	600000	0.00278
A01	520001	620000	0.00078	D01	520001	620000	0.00238
A01	540001	640000	0.00065	D01	540001	640000	0.00205
A01	560001	660000	0.00041	D01	560001	660000	0.00153
A01	580001	680000	0.00045	D01	580001	680000	0.00083
A01	600001	700000	0.00125	D01	600001	700000	0.00026
A01	620001	720000	0.00156	D01	620001	720000	3e-05
A01	640001	740000	0.00192	D01	640001	740000	0.00016
A01	660001	760000	0.00183	D01	660001	760000	0.00058
A01	680001	780000	0.00166	D01	680001	780000	0.00094
A01	700001	800000	0.00075	D01	700001	800000	0.00136
A01	720001	820000	0.00042	D01	720001	820000	0.00175
A01	740001	840000	4e-05	D01	740001	840000	0.00174
A01	760001	860000	8e-05	D01	760001	860000	0.00156
A01	780001	880000	0.00032	D01	780001	880000	0.00184
A01	800001	900000	0.00048	D01	800001	900000	0.00171
A01	820001	920000	0.00062	D01	820001	920000	0.00147
A01	840001	940000	0.00072	D01	840001	940000	0.00178
A01	860001	960000	0.00101	D01	860001	960000	0.00204
A01	880001	980000	0.00095	D01	880001	980000	0.00175
A01	900001	1000000	0.00086	D01	900001	1000000	0.00182
A01	920001	1020000	0.00098	D01	920001	1020000	0.00182
A01	940001	1040000	0.00091	D01	940001	1040000	0.00151
A01	960001	1060000	0.00058	D01	960001	1060000	0.0013
A01	980001	1080000	0.00043	D01	980001	1080000	0.00122
A01	1000001	1100000	0.00064	D01	1000001	1100000	0.00137
A01	1020001	1120000	0.00041	D01	1020001	1120000	0.00154
A01	1040001	1140000	0.00045	D01	1040001	1140000	0.00194
A01	1060001	1160000	0.00048	D01	1060001	1160000	0.00179
A01	1080001	1180000	0.00046	D01	1080001	1180000	0.00172
A01	1100001	1200000	0.00018	D01	1100001	1200000	0.00151
A01	1120001	1220000	0.00015	D01	1120001	1220000	0.00137
A01	1140001	1240000	0.00025	D01	1140001	1240000	0.00108
A01	1160001	1260000	0.00055	D01	1160001	1260000	0.00148
A01	1180001	1280000	0.00104	D01	1180001	1280000	0.00177
A01	1200001	1300000	0.00131	D01	1200001	1300000	0.00153
A01	1220001	1320000	0.00143	D01	1220001	1320000	0.00134
A01	1240001	1340000	0.00126	D01	1240001	1340000	0.00113
A01	1260001	1360000	0.00098	D01	1260001	1360000	0.00066
A01	1280001	1380000	0.00055	D01	1280001	1380000	0.0002
A01	1300001	1400000	0.00038	D01	1300001	1400000	0.00014
A01	1320001	1420000	0.00029	D01	1320001	1420000	0.00014
A01	1340001	1440000	0.00032	D01	1340001	1440000	0.00021
A01	1360001	1460000	0.00029	D01	1360001	1460000	0.00026
A01	1380001	1480000	0.00035	D01	1380001	1480000	0.00034
A01	1400001	1500000	0.00027	D01	1400001	1500000	0.00048
A01	1420001	1520000	0.00023	D01	1420001	1520000	0.00071
A01	1440001	1540000	0.00019	D01	1440001	1540000	0.00099
A01	1460001	1560000	0.00019	D01	1460001	1560000	0.00104
A01	1480001	1580000	6e-05	D01	1480001	1580000	0.0014
A01	1500001	1600000	4e-05	D01	1500001	1600000	0.00155
A01	1520001	1620000	3e-05	D01	1520001	1620000	0.00135
A01	1540001	1640000	0.00033	D01	1540001	1640000	0.00106
A01	1560001	1660000	0.0006	D01	1560001	1660000	0.00095
A01	1580001	1680000	0.00061	D01	1580001	1680000	0.00057
A01	1600001	1700000	0.00103	D01	1600001	1700000	0.00044
A01	1620001	1720000	0.00117	D01	1620001	1720000	0.00075
A01	1640001	1740000	0.00119	D01	1640001	1740000	0.00127
A01	1660001	1760000	0.00118	D01	1660001	1760000	0.00136
A01	1680001	1780000	0.00168	D01	1680001	1780000	0.00141
A01	1700001	1800000	0.00145	D01	1700001	1800000	0.00138
A01	1720001	1820000	0.00152	D01	1720001	1820000	0.00113
A01	1740001	1840000	0.0016	D01	1740001	1840000	0.00059
A01	1760001	1860000	0.0014	D01	1760001	1860000	0.00049
A01	1780001	1880000	0.00117	D01	1780001	1880000	0.00053
A01	1800001	1900000	0.00149	D01	1800001	1900000	0.0005
A01	1820001	1920000	0.00152	D01	1820001	1920000	0.00048
A01	1840001	1940000	0.00215	D01	1840001	1940000	0.00041
A01	1860001	1960000	0.00317	D01	1860001	1960000	0.001
A01	1880001	1980000	0.00307	D01	1880001	1980000	0.00083
A01	1900001	2000000	0.00286	D01	1900001	2000000	0.00075
A01	1920001	2020000	0.00286	D01	1920001	2020000	0.00075
A01	1940001	2040000	0.00216	D01	1940001	2040000	0.0008
A01	1960001	2060000	0.00127	D01	1960001	2060000	0.00035
A01	1980001	2080000	0.00118	D01	1980001	2080000	0.0009
A01	2000001	2100000	0.00088	D01	2000001	2100000	0.00219
A01	2020001	2120000	0.00066	D01	2020001	2120000	0.00236
A01	2040001	2140000	0.00051	D01	2040001	2140000	0.00262
A01	2060001	2160000	0.00035	D01	2060001	2160000	0.00278
A01	2080001	2180000	0.0003	D01	2080001	2180000	0.00231
A01	2100001	2200000	0.00045	D01	2100001	2200000	0.001
A01	2120001	2220000	0.00062	D01	2120001	2220000	0.00077
A01	2140001	2240000	0.00086	D01	2140001	2240000	0.00045
A01	2160001	2260000	0.0011	D01	2160001	2260000	0.00012
A01	2180001	2280000	0.00123	D01	2180001	2280000	6e-05
A01	2200001	2300000	0.00108	D01	2200001	2300000	7e-05
A01	2220001	2320000	0.001	D01	2220001	2320000	9e-05
A01	2240001	2340000	0.00063	D01	2240001	2340000	0.0001
A01	2260001	2360000	0.00066	D01	2260001	2360000	0.00013
A01	2280001	2380000	0.00077	D01	2280001	2380000	0.00011
A01	2300001	2400000	0.00111	D01	2300001	2400000	0.00011
A01	2320001	2420000	0.00115	D01	2320001	2420000	0.00012
A01	2340001	2440000	0.0011	D01	2340001	2440000	0.00012
A01	2360001	2460000	0.00114	D01	2360001	2460000	7e-05
A01	2380001	2480000	0.00094	D01	2380001	2480000	6e-05
A01	2400001	2500000	0.0006	D01	2400001	2500000	6e-05
A01	2420001	2520000	0.00055	D01	2420001	2520000	3e-05
A01	2440001	2540000	0.00054	D01	2440001	2540000	2e-05
A01	2460001	2560000	0.0002	D01	2460001	2560000	2e-05
A01	2480001	2580000	0.00013	D01	2480001	2580000	3e-05
A01	2500001	2600000	0.00019	D01	2500001	2600000	2e-05
A01	2520001	2620000	0.0001	D01	2520001	2620000	1e-05
A01	2540001	2640000	0.00012	D01	2540001	2640000	2e-05
A01	2560001	2660000	0.0001	D01	2560001	2660000	3e-05
A01	2580001	2680000	0.00014	D01	2580001	2680000	4e-05
A01	2600001	2700000	0.0001	D01	2600001	2700000	5e-05
A01	2620001	2720000	0.00015	D01	2620001	2720000	6e-05
A01	2640001	2740000	0.00036	D01	2640001	2740000	6e-05
A01	2660001	2760000	0.00133	D01	2660001	2760000	0.0002
A01	2680001	2780000	0.00282	D01	2680001	2780000	0.00026
A01	2700001	2800000	0.00332	D01	2700001	2800000	0.00027
A01	2720001	2820000	0.00342	D01	2720001	2820000	0.00072
A01	2740001	2840000	0.00319	D01	2740001	2840000	0.00111
A01	2760001	2860000	0.00222	D01	2760001	2860000	0.0012
A01	2780001	2880000	0.00068	D01	2780001	2880000	0.0012
A01	2800001	2900000	0.00016	D01	2800001	2900000	0.00118
A01	2820001	2920000	0.00037	D01	2820001	2920000	0.00081
A01	2840001	2940000	0.00246	D01	2840001	2940000	0.00103
A01	2860001	2960000	0.00345	D01	2860001	2960000	0.00204
A01	2880001	2980000	0.00419	D01	2880001	2980000	0.00219
A01	2900001	3000000	0.00432	D01	2900001	3000000	0.00222
A01	2920001	3020000	0.00403	D01	2920001	3020000	0.00217
A01	2940001	3040000	0.00198	D01	2940001	3040000	0.00158
A01	2960001	3060000	0.00099	D01	2960001	3060000	0.00072
A01	2980001	3080000	0.00025	D01	2980001	3080000	0.00103
A01	3000001	3100000	0.00014	D01	3000001	3100000	0.001
A01	3020001	3120000	6e-05	D01	3020001	3120000	0.00096
A01	3040001	3140000	9e-05	D01	3040001	3140000	0.00097
A01	3060001	3160000	9e-05	D01	3060001	3160000	0.00113
A01	3080001	3180000	9e-05	D01	3080001	3180000	0.00091
A01	3100001	3200000	7e-05	D01	3100001	3200000	0.00091
A01	3120001	3220000	7e-05	D01	3120001	3220000	0.00091
A01	3140001	3240000	0.00016	D01	3140001	3240000	0.0017
A01	3160001	3260000	0.00034	D01	3160001	3260000	0.00154
A01	3180001	3280000	0.0007	D01	3180001	3280000	0.00285
A01	3200001	3300000	0.0008	D01	3200001	3300000	0.00433
A01	3220001	3320000	0.00151	D01	3220001	3320000	0.00509
A01	3240001	3340000	0.00221	D01	3240001	3340000	0.00521
A01	3260001	3360000	0.00268	D01	3260001	3360000	0.0053
A01	3280001	3380000	0.00282	D01	3280001	3380000	0.00381
A01	3300001	3400000	0.00351	D01	3300001	3400000	0.00233
A01	3320001	3420000	0.00405	D01	3320001	3420000	0.00157
A01	3340001	3440000	0.00353	D01	3340001	3440000	0.00062
A01	3360001	3460000	0.00288	D01	3360001	3460000	0.00018
A01	3380001	3480000	0.00238	D01	3380001	3480000	0.00013
A01	3400001	3500000	0.00159	D01	3400001	3500000	0.00013
A01	3420001	3520000	0.00053	D01	3420001	3520000	0.00013
A01	3440001	3540000	0.00062	D01	3440001	3540000	0.00014
A01	3460001	3560000	0.00063	D01	3460001	3560000	0.00012
A01	3480001	3580000	0.0007	D01	3480001	3580000	0.00078
A01	3500001	3600000	0.00071	D01	3500001	3600000	0.00109
A01	3520001	3620000	0.00058	D01	3520001	3620000	0.00194
A01	3540001	3640000	0.00029	D01	3540001	3640000	0.00245
A01	3560001	3660000	0.00032	D01	3560001	3660000	0.00348
A01	3580001	3680000	0.00034	D01	3580001	3680000	0.0031
A01	3600001	3700000	0.00042	D01	3600001	3700000	0.0028
A01	3620001	3720000	0.00051	D01	3620001	3720000	0.00197
A01	3640001	3740000	0.00127	D01	3640001	3740000	0.00162
A01	3660001	3760000	0.00124	D01	3660001	3760000	0.00064
A01	3680001	3780000	0.00125	D01	3680001	3780000	0.0003
A01	3700001	3800000	0.00129	D01	3700001	3800000	0.00044
A01	3720001	3820000	0.00114	D01	3720001	3820000	0.00084
A01	3740001	3840000	0.00047	D01	3740001	3840000	0.0008
A01	3760001	3860000	0.00076	D01	3760001	3860000	0.00132
A01	3780001	3880000	0.00093	D01	3780001	3880000	0.00191
A01	3800001	3900000	0.00083	D01	3800001	3900000	0.00231
A01	3820001	3920000	0.00085	D01	3820001	3920000	0.00229
A01	3840001	3940000	0.00069	D01	3840001	3940000	0.00216
A01	3860001	3960000	0.00071	D01	3860001	3960000	0.00157
A01	3880001	3980000	0.00062	D01	3880001	3980000	0.0011
A01	3900001	4000000	0.00091	D01	3900001	4000000	0.00087
A01	3920001	4020000	0.00195	D01	3920001	4020000	0.00129
A01	3940001	4040000	0.00201	D01	3940001	4040000	0.00186
A01	3960001	4060000	0.00192	D01	3960001	4060000	0.00198
A01	3980001	4080000	0.00176	D01	3980001	4080000	0.0023
A01	4000001	4100000	0.00144	D01	4000001	4100000	0.00224
A01	4020001	4120000	0.00041	D01	4020001	4120000	0.00146
A01	4040001	4140000	0.00042	D01	4040001	4140000	0.00091
A01	4060001	4160000	0.00038	D01	4060001	4160000	0.0008
A01	4080001	4180000	0.00049	D01	4080001	4180000	0.00033
A01	4100001	4200000	0.00076	D01	4100001	4200000	7e-05
A01	4120001	4220000	0.00145	D01	4120001	4220000	0.00021
A01	4140001	4240000	0.00222	D01	4140001	4240000	0.00044
A01	4160001	4260000	0.00278	D01	4160001	4260000	0.0012
A01	4180001	4280000	0.00333	D01	4180001	4280000	0.00169
A01	4200001	4300000	0.00338	D01	4200001	4300000	0.00186
A01	4220001	4320000	0.00299	D01	4220001	4320000	0.00226
A01	4240001	4340000	0.00257	D01	4240001	4340000	0.00233
A01	4260001	4360000	0.00288	D01	4260001	4360000	0.00205
A01	4280001	4380000	0.00242	D01	4280001	4380000	0.00236
A01	4300001	4400000	0.0023	D01	4300001	4400000	0.00365
A01	4320001	4420000	0.00207	D01	4320001	4420000	0.00379
A01	4340001	4440000	0.00181	D01	4340001	4440000	0.00415
A01	4360001	4460000	0.0012	D01	4360001	4460000	0.00435
A01	4380001	4480000	0.00102	D01	4380001	4480000	0.00401
A01	4400001	4500000	0.00083	D01	4400001	4500000	0.00323
A01	4420001	4520000	0.00076	D01	4420001	4520000	0.00264
A01	4440001	4540000	0.00055	D01	4440001	4540000	0.00213
A01	4460001	4560000	0.00021	D01	4460001	4560000	0.00216
A01	4480001	4580000	0.00033	D01	4480001	4580000	0.00191
A01	4500001	4600000	0.00053	D01	4500001	4600000	0.00187
A01	4520001	4620000	0.00105	D01	4520001	4620000	0.00246
A01	4540001	4640000	0.00123	D01	4540001	4640000	0.0025
A01	4560001	4660000	0.00206	D01	4560001	4660000	0.00248
A01	4580001	4680000	0.00333	D01	4580001	4680000	0.00316
A01	4600001	4700000	0.00513	D01	4600001	4700000	0.00322
A01	4620001	4720000	0.00579	D01	4620001	4720000	0.0028
A01	4640001	4740000	0.00658	D01	4640001	4740000	0.00316
A01	4660001	4760000	0.00642	D01	4660001	4760000	0.00271
A01	4680001	4780000	0.00614	D01	4680001	4780000	0.00199
A01	4700001	4800000	0.00632	D01	4700001	4800000	0.00132
A01	4720001	4820000	0.00626	D01	4720001	4820000	0.00109
A01	4740001	4840000	0.00584	D01	4740001	4840000	0.00065
A01	4760001	4860000	0.0051	D01	4760001	4860000	0.00064
A01	4780001	4880000	0.00397	D01	4780001	4880000	0.00049
A01	4800001	4900000	0.00178	D01	4800001	4900000	0.00052
A01	4820001	4920000	0.00064	D01	4820001	4920000	0.00045
A01	4840001	4940000	8e-05	D01	4840001	4940000	0.00033
A01	4860001	4960000	0.0001	D01	4860001	4960000	9e-05
A01	4880001	4980000	0.00011	D01	4880001	4980000	7e-05
A01	4900001	5000000	0.00011	D01	4900001	5000000	4e-05
A01	4920001	5020000	0.0001	D01	4920001	5020000	7e-05
A01	4940001	5040000	0.00012	D01	4940001	5040000	0.00011
A01	4960001	5060000	0.0001	D01	4960001	5060000	0.00018
A01	4980001	5080000	9e-05	D01	4980001	5080000	0.0002
A01	5000001	5100000	0.00014	D01	5000001	5100000	0.00036
A01	5020001	5120000	0.00015	D01	5020001	5120000	0.0005
A01	5040001	5140000	0.00014	D01	5040001	5140000	0.00056
A01	5060001	5160000	0.00018	D01	5060001	5160000	0.0006
A01	5080001	5180000	0.0002	D01	5080001	5180000	0.00059
A01	5100001	5200000	0.00037	D01	5100001	5200000	0.0004
A01	5120001	5220000	0.00036	D01	5120001	5220000	0.00027
A01	5140001	5240000	0.00113	D01	5140001	5240000	0.0005
A01	5160001	5260000	0.00205	D01	5160001	5260000	0.00066
A01	5180001	5280000	0.00307	D01	5180001	5280000	0.00067
A01	5200001	5300000	0.00451	D01	5200001	5300000	0.00099
A01	5220001	5320000	0.00508	D01	5220001	5320000	0.00168
A01	5240001	5340000	0.00457	D01	5240001	5340000	0.00278
A01	5260001	5360000	0.00378	D01	5260001	5360000	0.00279
A01	5280001	5380000	0.00358	D01	5280001	5380000	0.00292
A01	5300001	5400000	0.00239	D01	5300001	5400000	0.00273
A01	5320001	5420000	0.00201	D01	5320001	5420000	0.00202
A01	5340001	5440000	0.00173	D01	5340001	5440000	0.00058
A01	5360001	5460000	0.00157	D01	5360001	5460000	0.00031
A01	5380001	5480000	0.00109	D01	5380001	5480000	0.0002
A01	5400001	5500000	0.00117	D01	5400001	5500000	0.00012
A01	5420001	5520000	0.00118	D01	5420001	5520000	0.00017
A01	5440001	5540000	0.00128	D01	5440001	5540000	0.00018
A01	5460001	5560000	0.00174	D01	5460001	5560000	0.00019
A01	5480001	5580000	0.00176	D01	5480001	5580000	0.00034
A01	5500001	5600000	0.00155	D01	5500001	5600000	0.00029
A01	5520001	5620000	0.00199	D01	5520001	5620000	0.00023
A01	5540001	5640000	0.0024	D01	5540001	5640000	0.00026
A01	5560001	5660000	0.00279	D01	5560001	5660000	0.00028
A01	5580001	5680000	0.00281	D01	5580001	5680000	0.00012
A01	5600001	5700000	0.00247	D01	5600001	5700000	0.00041
A01	5620001	5720000	0.00196	D01	5620001	5720000	0.00091
A01	5640001	5740000	0.00229	D01	5640001	5740000	0.00112
A01	5660001	5760000	0.00215	D01	5660001	5760000	0.00113
A01	5680001	5780000	0.00174	D01	5680001	5780000	0.00218
A01	5700001	5800000	0.00194	D01	5700001	5800000	0.00378
A01	5720001	5820000	0.00208	D01	5720001	5820000	0.00513
A01	5740001	5840000	0.00212	D01	5740001	5840000	0.00598
A01	5760001	5860000	0.00267	D01	5760001	5860000	0.00659
A01	5780001	5880000	0.00355	D01	5780001	5880000	0.00621
A01	5800001	5900000	0.00477	D01	5800001	5900000	0.00508
A01	5820001	5920000	0.00475	D01	5820001	5920000	0.00466
A01	5840001	5940000	0.00387	D01	5840001	5940000	0.00554
A01	5860001	5960000	0.00256	D01	5860001	5960000	0.00523
A01	5880001	5980000	0.00168	D01	5880001	5980000	0.00476
A01	5900001	6000000	0.0003	D01	5900001	6000000	0.00432
A01	5920001	6020000	0.0001	D01	5920001	6020000	0.00454
A01	5940001	6040000	0.00014	D01	5940001	6040000	0.0046
A01	5960001	6060000	0.00019	D01	5960001	6060000	0.0049
A01	5980001	6080000	0.0002	D01	5980001	6080000	0.00493
A01	6000001	6100000	0.00016	D01	6000001	6100000	0.00509
A01	6020001	6120000	0.00011	D01	6020001	6120000	0.00414
A01	6040001	6140000	7e-05	D01	6040001	6140000	0.00264
A01	6060001	6160000	0.00011	D01	6060001	6160000	0.00243
A01	6080001	6180000	9e-05	D01	6080001	6180000	0.00249
A01	6100001	6200000	0.0001	D01	6100001	6200000	0.00221
A01	6120001	6220000	0.00057	D01	6120001	6220000	0.00165
A01	6140001	6240000	0.00106	D01	6140001	6240000	0.00125
A01	6160001	6260000	0.00138	D01	6160001	6260000	0.00117
A01	6180001	6280000	0.0019	D01	6180001	6280000	0.00135
A01	6200001	6300000	0.00306	D01	6200001	6300000	0.00148
A01	6220001	6320000	0.00321	D01	6220001	6320000	0.00239
A01	6240001	6340000	0.00314	D01	6240001	6340000	0.00408
A01	6260001	6360000	0.00352	D01	6260001	6360000	0.00429
A01	6280001	6380000	0.00316	D01	6280001	6380000	0.00387
A01	6300001	6400000	0.00207	D01	6300001	6400000	0.00355
A01	6320001	6420000	0.00183	D01	6320001	6420000	0.00249
A01	6340001	6440000	0.00172	D01	6340001	6440000	0.00066
A01	6360001	6460000	0.00097	D01	6360001	6460000	0.00012
A01	6380001	6480000	0.00082	D01	6380001	6480000	5e-05
A01	6400001	6500000	0.00084	D01	6400001	6500000	5e-05
A01	6420001	6520000	0.0005	D01	6420001	6520000	7e-05
A01	6440001	6540000	0.0002	D01	6440001	6540000	8e-05
A01	6460001	6560000	0.00017	D01	6460001	6560000	7e-05
A01	6480001	6580000	0.00019	D01	6480001	6580000	0.00013
A01	6500001	6600000	9e-05	D01	6500001	6600000	0.00015
A01	6520001	6620000	5e-05	D01	6520001	6620000	0.00016
A01	6540001	6640000	0.00011	D01	6540001	6640000	0.00015
A01	6560001	6660000	0.00019	D01	6560001	6660000	0.00014
A01	6580001	6680000	0.00017	D01	6580001	6680000	0.00013
A01	6600001	6700000	0.00018	D01	6600001	6700000	0.00012
A01	6620001	6720000	0.00018	D01	6620001	6720000	0.00014
A01	6640001	6740000	0.00013	D01	6640001	6740000	0.0002
A01	6660001	6760000	6e-05	D01	6660001	6760000	0.00029
A01	6680001	6780000	9e-05	D01	6680001	6780000	0.00029
A01	6700001	6800000	8e-05	D01	6700001	6800000	0.00031
A01	6720001	6820000	9e-05	D01	6720001	6820000	0.00067
A01	6740001	6840000	0.00013	D01	6740001	6840000	0.00102
A01	6760001	6860000	0.00017	D01	6760001	6860000	0.00142
A01	6780001	6880000	0.00024	D01	6780001	6880000	0.00182
A01	6800001	6900000	0.00029	D01	6800001	6900000	0.00221
A01	6820001	6920000	0.00029	D01	6820001	6920000	0.00272
A01	6840001	6940000	0.00024	D01	6840001	6940000	0.00309
A01	6860001	6960000	0.00025	D01	6860001	6960000	0.00324
A01	6880001	6980000	0.00037	D01	6880001	6980000	0.00312
A01	6900001	7000000	0.0011	D01	6900001	7000000	0.00277
A01	6920001	7020000	0.00177	D01	6920001	7020000	0.00269
A01	6940001	7040000	0.00189	D01	6940001	7040000	0.00277
A01	6960001	7060000	0.0019	D01	6960001	7060000	0.00244
A01	6980001	7080000	0.00168	D01	6980001	7080000	0.00248
A01	7000001	7100000	0.0009	D01	7000001	7100000	0.00316
A01	7020001	7120000	0.00028	D01	7020001	7120000	0.00319
A01	7040001	7140000	0.0002	D01	7040001	7140000	0.00321
A01	7060001	7160000	0.00016	D01	7060001	7160000	0.00306
A01	7080001	7180000	0.00029	D01	7080001	7180000	0.0027
A01	7100001	7200000	0.00029	D01	7100001	7200000	0.00194
A01	7120001	7220000	0.00024	D01	7120001	7220000	0.00109
A01	7140001	7240000	0.00029	D01	7140001	7240000	0.00025
A01	7160001	7260000	0.00028	D01	7160001	7260000	0.00011
A01	7180001	7280000	0.00014	D01	7180001	7280000	0.00014
A01	7200001	7300000	0.00016	D01	7200001	7300000	0.00016
A01	7220001	7320000	0.00028	D01	7220001	7320000	0.00017
A01	7240001	7340000	0.00042	D01	7240001	7340000	0.00014
A01	7260001	7360000	0.00042	D01	7260001	7360000	0.00012
A01	7280001	7380000	0.00058	D01	7280001	7380000	8e-05
A01	7300001	7400000	0.00119	D01	7300001	7400000	8e-05
A01	7320001	7420000	0.00125	D01	7320001	7420000	5e-05
A01	7340001	7440000	0.00123	D01	7340001	7440000	5e-05
A01	7360001	7460000	0.00126	D01	7360001	7460000	7e-05
A01	7380001	7480000	0.00127	D01	7380001	7480000	7e-05
A01	7400001	7500000	0.00064	D01	7400001	7500000	5e-05
A01	7420001	7520000	0.00053	D01	7420001	7520000	0.0001
A01	7440001	7540000	0.00037	D01	7440001	7540000	9e-05
A01	7460001	7560000	0.00032	D01	7460001	7560000	0.00026
A01	7480001	7580000	0.00019	D01	7480001	7580000	0.00176
A01	7500001	7600000	0.00024	D01	7500001	7600000	0.0032
A01	7520001	7620000	0.00042	D01	7520001	7620000	0.00315
A01	7540001	7640000	0.00177	D01	7540001	7640000	0.00402
A01	7560001	7660000	0.00228	D01	7560001	7660000	0.00401
A01	7580001	7680000	0.00289	D01	7580001	7680000	0.00264
A01	7600001	7700000	0.00343	D01	7600001	7700000	0.0015
A01	7620001	7720000	0.00327	D01	7620001	7720000	0.00166
A01	7640001	7740000	0.00198	D01	7640001	7740000	0.00101
A01	7660001	7760000	0.00154	D01	7660001	7760000	0.001
A01	7680001	7780000	0.00102	D01	7680001	7780000	0.00088
A01	7700001	7800000	0.00051	D01	7700001	7800000	0.00084
A01	7720001	7820000	0.00045	D01	7720001	7820000	0.00085
A01	7740001	7840000	0.00042	D01	7740001	7840000	0.00164
A01	7760001	7860000	0.00041	D01	7760001	7860000	0.00147
A01	7780001	7880000	0.00029	D01	7780001	7880000	0.00146
A01	7800001	7900000	0.00021	D01	7800001	7900000	0.00122
A01	7820001	7920000	0.00047	D01	7820001	7920000	0.00121
A01	7840001	7940000	0.00094	D01	7840001	7940000	0.00084
A01	7860001	7960000	0.00153	D01	7860001	7960000	0.00083
A01	7880001	7980000	0.00175	D01	7880001	7980000	0.00084
A01	7900001	8000000	0.00185	D01	7900001	8000000	0.00156
A01	7920001	8020000	0.00184	D01	7920001	8020000	0.00189
A01	7940001	8040000	0.00133	D01	7940001	8040000	0.00186
A01	7960001	8060000	0.00068	D01	7960001	8060000	0.00284
A01	7980001	8080000	0.00046	D01	7980001	8080000	0.00355
A01	8000001	8100000	0.00039	D01	8000001	8100000	0.0039
A01	8020001	8120000	0.00011	D01	8020001	8120000	0.00379
A01	8040001	8140000	7e-05	D01	8040001	8140000	0.00362
A01	8060001	8160000	7e-05	D01	8060001	8160000	0.00301
A01	8080001	8180000	7e-05	D01	8080001	8180000	0.00266
A01	8100001	8200000	7e-05	D01	8100001	8200000	0.00195
A01	8120001	8220000	0.0001	D01	8120001	8220000	0.00173
A01	8140001	8240000	0.00012	D01	8140001	8240000	0.00133
A01	8160001	8260000	0.00014	D01	8160001	8260000	0.00098
A01	8180001	8280000	0.00016	D01	8180001	8280000	0.0006
A01	8200001	8300000	0.00016	D01	8200001	8300000	0.00024
A01	8220001	8320000	0.00017	D01	8220001	8320000	0.00011
A01	8240001	8340000	0.00014	D01	8240001	8340000	7e-05
A01	8260001	8360000	0.00013	D01	8260001	8360000	5e-05
A01	8280001	8380000	0.0001	D01	8280001	8380000	5e-05
A01	8300001	8400000	0.00018	D01	8300001	8400000	5e-05
A01	8320001	8420000	0.00013	D01	8320001	8420000	6e-05
A01	8340001	8440000	0.00015	D01	8340001	8440000	0.00014
A01	8360001	8460000	0.00017	D01	8360001	8460000	0.00015
A01	8380001	8480000	0.00021	D01	8380001	8480000	0.00019
A01	8400001	8500000	0.00014	D01	8400001	8500000	0.0002
A01	8420001	8520000	0.00021	D01	8420001	8520000	0.00018
A01	8440001	8540000	0.0002	D01	8440001	8540000	0.00012
A01	8460001	8560000	0.00046	D01	8460001	8560000	0.00012
A01	8480001	8580000	0.00071	D01	8480001	8580000	8e-05
A01	8500001	8600000	0.0012	D01	8500001	8600000	5e-05
A01	8520001	8620000	0.0014	D01	8520001	8620000	3e-05
A01	8540001	8640000	0.00161	D01	8540001	8640000	1e-05
A01	8560001	8660000	0.00139	D01	8560001	8660000	0.00027
A01	8580001	8680000	0.00123	D01	8580001	8680000	0.00036
A01	8600001	8700000	0.00108	D01	8600001	8700000	0.00043
A01	8620001	8720000	0.00116	D01	8620001	8720000	0.00053
A01	8640001	8740000	0.00143	D01	8640001	8740000	0.00065
A01	8660001	8760000	0.00159	D01	8660001	8760000	0.00052
A01	8680001	8780000	0.00205	D01	8680001	8780000	0.00067
A01	8700001	8800000	0.00191	D01	8700001	8800000	0.00071
A01	8720001	8820000	0.00172	D01	8720001	8820000	0.00068
A01	8740001	8840000	0.00152	D01	8740001	8840000	0.00067
A01	8760001	8860000	0.00157	D01	8760001	8860000	0.00071
A01	8780001	8880000	0.0012	D01	8780001	8880000	0.00071
A01	8800001	8900000	0.00135	D01	8800001	8900000	0.00097
A01	8820001	8920000	0.00141	D01	8820001	8920000	0.00141
A01	8840001	8940000	0.00163	D01	8840001	8940000	0.0013
A01	8860001	8960000	0.00175	D01	8860001	8960000	0.00112
A01	8880001	8980000	0.00176	D01	8880001	8980000	0.00137
A01	8900001	9000000	0.00174	D01	8900001	9000000	0.0012
A01	8920001	9020000	0.00194	D01	8920001	9020000	0.00072
A01	8940001	9040000	0.00191	D01	8940001	9040000	0.00113
A01	8960001	9060000	0.00183	D01	8960001	9060000	0.00135
A01	8980001	9080000	0.00168	D01	8980001	9080000	0.00112
A01	9000001	9100000	0.00161	D01	9000001	9100000	0.00098
A01	9020001	9120000	0.00189	D01	9020001	9120000	0.00099
A01	9040001	9140000	0.00191	D01	9040001	9140000	0.00058
A01	9060001	9160000	0.00301	D01	9060001	9160000	0.00037
A01	9080001	9180000	0.00451	D01	9080001	9180000	0.00012
A01	9100001	9200000	0.00528	D01	9100001	9200000	0.00013
A01	9120001	9220000	0.00623	D01	9120001	9220000	0.00016
A01	9140001	9240000	0.00641	D01	9140001	9240000	0.00019
A01	9160001	9260000	0.00611	D01	9160001	9260000	0.00074
A01	9180001	9280000	0.00607	D01	9180001	9280000	0.00104
A01	9200001	9300000	0.00675	D01	9200001	9300000	0.00098
A01	9220001	9320000	0.00657	D01	9220001	9320000	0.00096
A01	9240001	9340000	0.00722	D01	9240001	9340000	0.00097
A01	9260001	9360000	0.00811	D01	9260001	9360000	0.00043
A01	9280001	9380000	0.00884	D01	9280001	9380000	0.00027
A01	9300001	9400000	0.00762	D01	9300001	9400000	0.00064
A01	9320001	9420000	0.00619	D01	9320001	9420000	0.00146
A01	9340001	9440000	0.00487	D01	9340001	9440000	0.0026
A01	9360001	9460000	0.0029	D01	9360001	9460000	0.00287
A01	9380001	9480000	0.00064	D01	9380001	9480000	0.00273
A01	9400001	9500000	0.00015	D01	9400001	9500000	0.00238
A01	9420001	9520000	0.00013	D01	9420001	9520000	0.00154
A01	9440001	9540000	0.00012	D01	9440001	9540000	0.00041
A01	9460001	9560000	8e-05	D01	9460001	9560000	0.00033
A01	9480001	9580000	7e-05	D01	9480001	9580000	0.00248
A01	9500001	9600000	4e-05	D01	9500001	9600000	0.00381
A01	9520001	9620000	3e-05	D01	9520001	9620000	0.00475
A01	9540001	9640000	3e-05	D01	9540001	9640000	0.00566
A01	9560001	9660000	2e-05	D01	9560001	9660000	0.00615
A01	9580001	9680000	2e-05	D01	9580001	9680000	0.00529
A01	9600001	9700000	3e-05	D01	9600001	9700000	0.00467
A01	9620001	9720000	0.00022	D01	9620001	9720000	0.00375
A01	9640001	9740000	0.00077	D01	9640001	9740000	0.00302
A01	9660001	9760000	0.00093	D01	9660001	9760000	0.00274
A01	9680001	9780000	0.00113	D01	9680001	9780000	0.00226
A01	9700001	9800000	0.0013	D01	9700001	9800000	0.00159
A01	9720001	9820000	0.00151	D01	9720001	9820000	0.00154
A01	9740001	9840000	0.00146	D01	9740001	9840000	0.00132
A01	9760001	9860000	0.00179	D01	9760001	9860000	0.00094
A01	9780001	9880000	0.00212	D01	9780001	9880000	0.00012
A01	9800001	9900000	0.00242	D01	9800001	9900000	5e-05
A01	9820001	9920000	0.00207	D01	9820001	9920000	6e-05
A01	9840001	9940000	0.00191	D01	9840001	9940000	5e-05
A01	9860001	9960000	0.00248	D01	9860001	9960000	1e-05
A01	9880001	9980000	0.00223	D01	9880001	9980000	5e-05
A01	9900001	10000000	0.00208	D01	9900001	10000000	7e-05
A01	9920001	10020000	0.00204	D01	9920001	10020000	0.0001
A01	9940001	10040000	0.00178	D01	9940001	10040000	0.00011
A01	9960001	10060000	0.00091	D01	9960001	10060000	0.00012
A01	9980001	10080000	0.00097	D01	9980001	10080000	8e-05
A01	10000001	10100000	0.00105	D01	10000001	10100000	6e-05
A01	10020001	10120000	0.00118	D01	10020001	10120000	4e-05
A01	10040001	10140000	0.00125	D01	10040001	10140000	3e-05
A01	10060001	10160000	0.00132	D01	10060001	10160000	4e-05
A01	10080001	10180000	0.00115	D01	10080001	10180000	9e-05
A01	10100001	10200000	0.00103	D01	10100001	10200000	0.00013
A01	10120001	10220000	0.00116	D01	10120001	10220000	0.00015
A01	10140001	10240000	0.00101	D01	10140001	10240000	0.00023
A01	10160001	10260000	0.00083	D01	10160001	10260000	0.0003
A01	10180001	10280000	0.0007	D01	10180001	10280000	0.00028
A01	10200001	10300000	0.00043	D01	10200001	10300000	0.00025
A01	10220001	10320000	0.00015	D01	10220001	10320000	0.00021
A01	10240001	10340000	0.00024	D01	10240001	10340000	0.00013
A01	10260001	10360000	0.00018	D01	10260001	10360000	6e-05
A01	10280001	10380000	0.00014	D01	10280001	10380000	3e-05
A01	10300001	10400000	0.00012	D01	10300001	10400000	5e-05
A01	10320001	10420000	0.00013	D01	10320001	10420000	5e-05
A01	10340001	10440000	5e-05	D01	10340001	10440000	0.0001
A01	10360001	10460000	6e-05	D01	10360001	10460000	9e-05
A01	10380001	10480000	8e-05	D01	10380001	10480000	9e-05
A01	10400001	10500000	7e-05	D01	10400001	10500000	8e-05
A01	10420001	10520000	8e-05	D01	10420001	10520000	9e-05
A01	10440001	10540000	8e-05	D01	10440001	10540000	4e-05
A01	10460001	10560000	0.00011	D01	10460001	10560000	3e-05
A01	10480001	10580000	0.00022	D01	10480001	10580000	3e-05
A01	10500001	10600000	0.00025	D01	10500001	10600000	5e-05
A01	10520001	10620000	0.00027	D01	10520001	10620000	4e-05
A01	10540001	10640000	0.00031	D01	10540001	10640000	4e-05
A01	10560001	10660000	0.00027	D01	10560001	10660000	5e-05
A01	10580001	10680000	0.00015	D01	10580001	10680000	7e-05
A01	10600001	10700000	0.00014	D01	10600001	10700000	4e-05
A01	10620001	10720000	0.0001	D01	10620001	10720000	4e-05
A01	10640001	10740000	7e-05	D01	10640001	10740000	7e-05
A01	10660001	10760000	0.0001	D01	10660001	10760000	8e-05
A01	10680001	10780000	0.00013	D01	10680001	10780000	6e-05
A01	10700001	10800000	0.00012	D01	10700001	10800000	6e-05
A01	10720001	10820000	0.00012	D01	10720001	10820000	6e-05
A01	10740001	10840000	0.00036	D01	10740001	10840000	4e-05
A01	10760001	10860000	0.00126	D01	10760001	10860000	4e-05
A01	10780001	10880000	0.00211	D01	10780001	10880000	5e-05
A01	10800001	10900000	0.00235	D01	10800001	10900000	4e-05
A01	10820001	10920000	0.00277	D01	10820001	10920000	4e-05
A01	10840001	10940000	0.00334	D01	10840001	10940000	3e-05
A01	10860001	10960000	0.00298	D01	10860001	10960000	1e-05
A01	10880001	10980000	0.00243	D01	10880001	10980000	0
A01	10900001	11000000	0.00218	D01	10900001	11000000	1e-05
A01	10920001	11020000	0.00176	D01	10920001	11020000	1e-05
A01	10940001	11040000	0.00094	D01	10940001	11040000	1e-05
A01	10960001	11060000	0.00037	D01	10960001	11060000	1e-05
A01	10980001	11080000	6e-05	D01	10980001	11080000	1e-05
A01	11000001	11100000	7e-05	D01	11000001	11100000	3e-05
A01	11020001	11120000	0.00012	D01	11020001	11120000	4e-05
A01	11040001	11140000	0.00018	D01	11040001	11140000	4e-05
A01	11060001	11160000	0.0002	D01	11060001	11160000	5e-05
A01	11080001	11180000	0.00021	D01	11080001	11180000	5e-05
A01	11100001	11200000	0.00028	D01	11100001	11200000	3e-05
A01	11120001	11220000	0.00064	D01	11120001	11220000	2e-05
A01	11140001	11240000	0.0006	D01	11140001	11240000	3e-05
A01	11160001	11260000	0.00056	D01	11160001	11260000	2e-05
A01	11180001	11280000	0.00052	D01	11180001	11280000	4e-05
A01	11200001	11300000	0.00044	D01	11200001	11300000	0.00011
A01	11220001	11320000	5e-05	D01	11220001	11320000	0.00011
A01	11240001	11340000	0.0002	D01	11240001	11340000	0.00012
A01	11260001	11360000	0.00043	D01	11260001	11360000	0.00012
A01	11280001	11380000	0.00062	D01	11280001	11380000	0.0001
A01	11300001	11400000	0.00065	D01	11300001	11400000	3e-05
A01	11320001	11420000	0.00064	D01	11320001	11420000	4e-05
A01	11340001	11440000	0.00049	D01	11340001	11440000	2e-05
A01	11360001	11460000	0.00029	D01	11360001	11460000	2e-05
A01	11380001	11480000	0.00015	D01	11380001	11480000	2e-05
A01	11400001	11500000	0.00016	D01	11400001	11500000	1e-05
A01	11420001	11520000	0.0002	D01	11420001	11520000	2e-05
A01	11440001	11540000	0.00057	D01	11440001	11540000	4e-05
A01	11460001	11560000	0.00084	D01	11460001	11560000	7e-05
A01	11480001	11580000	0.00126	D01	11480001	11580000	8e-05
A01	11500001	11600000	0.00276	D01	11500001	11600000	9e-05
A01	11520001	11620000	0.00295	D01	11520001	11620000	7e-05
A01	11540001	11640000	0.00261	D01	11540001	11640000	5e-05
A01	11560001	11660000	0.0033	D01	11560001	11660000	2e-05
A01	11580001	11680000	0.00375	D01	11580001	11680000	1e-05
A01	11600001	11700000	0.00248	D01	11600001	11700000	0
A01	11620001	11720000	0.00236	D01	11620001	11720000	1e-05
A01	11640001	11740000	0.00231	D01	11640001	11740000	2e-05
A01	11660001	11760000	0.00139	D01	11660001	11760000	2e-05
A01	11680001	11780000	0.00066	D01	11680001	11780000	2e-05
A01	11700001	11800000	0.00041	D01	11700001	11800000	3e-05
A01	11720001	11820000	0.00035	D01	11720001	11820000	4e-05
A01	11740001	11840000	0.00034	D01	11740001	11840000	4e-05
A01	11760001	11860000	0.00041	D01	11760001	11860000	7e-05
A01	11780001	11880000	0.00048	D01	11780001	11880000	7e-05
A01	11800001	11900000	0.00074	D01	11800001	11900000	6e-05
A01	11820001	11920000	0.00084	D01	11820001	11920000	6e-05
A01	11840001	11940000	0.00085	D01	11840001	11940000	5e-05
A01	11860001	11960000	0.00076	D01	11860001	11960000	2e-05
A01	11880001	11980000	0.00051	D01	11880001	11980000	2e-05
A01	11900001	12000000	0.0003	D01	11900001	12000000	2e-05
A01	11920001	12020000	0.00017	D01	11920001	12020000	0
A01	11940001	12040000	0.00047	D01	11940001	12040000	0
A01	11960001	12060000	0.00098	D01	11960001	12060000	2e-05
A01	11980001	12080000	0.0013	D01	11980001	12080000	3e-05
A01	12000001	12100000	0.0016	D01	12000001	12100000	3e-05
A01	12020001	12120000	0.00231	D01	12020001	12120000	4e-05
A01	12040001	12140000	0.00211	D01	12040001	12140000	4e-05
A01	12060001	12160000	0.00155	D01	12060001	12160000	2e-05
A01	12080001	12180000	0.00132	D01	12080001	12180000	1e-05
A01	12100001	12200000	0.00096	D01	12100001	12200000	1e-05
A01	12120001	12220000	0.00022	D01	12120001	12220000	2e-05
A01	12140001	12240000	0.00011	D01	12140001	12240000	2e-05
A01	12160001	12260000	0.00011	D01	12160001	12260000	9e-05
A01	12180001	12280000	2e-05	D01	12180001	12280000	9e-05
A01	12200001	12300000	2e-05	D01	12200001	12300000	9e-05
A01	12220001	12320000	3e-05	D01	12220001	12320000	8e-05
A01	12240001	12340000	3e-05	D01	12240001	12340000	9e-05
A01	12260001	12360000	4e-05	D01	12260001	12360000	2e-05
A01	12280001	12380000	4e-05	D01	12280001	12380000	3e-05
A01	12300001	12400000	5e-05	D01	12300001	12400000	5e-05
A01	12320001	12420000	8e-05	D01	12320001	12420000	4e-05
A01	12340001	12440000	9e-05	D01	12340001	12440000	3e-05
A01	12360001	12460000	0.00019	D01	12360001	12460000	6e-05
A01	12380001	12480000	0.00021	D01	12380001	12480000	5e-05
A01	12400001	12500000	0.00021	D01	12400001	12500000	3e-05
A01	12420001	12520000	0.00017	D01	12420001	12520000	3e-05
A01	12440001	12540000	0.00017	D01	12440001	12540000	4e-05
A01	12460001	12560000	9e-05	D01	12460001	12560000	2e-05
A01	12480001	12580000	7e-05	D01	12480001	12580000	2e-05
A01	12500001	12600000	7e-05	D01	12500001	12600000	5e-05
A01	12520001	12620000	0.00024	D01	12520001	12620000	6e-05
A01	12540001	12640000	0.00028	D01	12540001	12640000	5e-05
A01	12560001	12660000	0.00027	D01	12560001	12660000	4e-05
A01	12580001	12680000	0.00029	D01	12580001	12680000	5e-05
A01	12600001	12700000	0.00033	D01	12600001	12700000	2e-05
A01	12620001	12720000	0.00016	D01	12620001	12720000	3e-05
A01	12640001	12740000	0.00011	D01	12640001	12740000	3e-05
A01	12660001	12760000	9e-05	D01	12660001	12760000	5e-05
A01	12680001	12780000	6e-05	D01	12680001	12780000	4e-05
A01	12700001	12800000	0	D01	12700001	12800000	5e-05
A01	12720001	12820000	0	D01	12720001	12820000	3e-05
A01	12740001	12840000	2e-05	D01	12740001	12840000	3e-05
A01	12760001	12860000	2e-05	D01	12760001	12860000	2e-05
A01	12780001	12880000	6e-05	D01	12780001	12880000	2e-05
A01	12800001	12900000	6e-05	D01	12800001	12900000	2e-05
A01	12820001	12920000	6e-05	D01	12820001	12920000	2e-05
A01	12840001	12940000	8e-05	D01	12840001	12940000	2e-05
A01	12860001	12960000	0.00014	D01	12860001	12960000	1e-05
A01	12880001	12980000	0.00013	D01	12880001	12980000	2e-05
A01	12900001	13000000	0.00015	D01	12900001	13000000	1e-05
A01	12920001	13020000	0.00016	D01	12920001	13020000	1e-05
A01	12940001	13040000	0.00015	D01	12940001	13040000	1e-05
A01	12960001	13060000	0.0001	D01	12960001	13060000	1e-05
A01	12980001	13080000	7e-05	D01	12980001	13080000	1e-05
A01	13000001	13100000	5e-05	D01	13000001	13100000	2e-05
A01	13020001	13120000	4e-05	D01	13020001	13120000	3e-05
A01	13040001	13140000	1e-05	D01	13040001	13140000	4e-05
A01	13060001	13160000	2e-05	D01	13060001	13160000	5e-05
A01	13080001	13180000	0.00012	D01	13080001	13180000	8e-05
A01	13100001	13200000	0.00013	D01	13100001	13200000	0.00011
A01	13120001	13220000	0.00014	D01	13120001	13220000	0.00012
A01	13140001	13240000	0.00015	D01	13140001	13240000	0.00013
A01	13160001	13260000	0.00014	D01	13160001	13260000	0.00014
A01	13180001	13280000	4e-05	D01	13180001	13280000	0.00011
A01	13200001	13300000	3e-05	D01	13200001	13300000	7e-05
A01	13220001	13320000	2e-05	D01	13220001	13320000	0.0001
A01	13240001	13340000	1e-05	D01	13240001	13340000	9e-05
A01	13260001	13360000	1e-05	D01	13260001	13360000	9e-05
A01	13280001	13380000	2e-05	D01	13280001	13380000	9e-05
A01	13300001	13400000	5e-05	D01	13300001	13400000	9e-05
A01	13320001	13420000	8e-05	D01	13320001	13420000	0.0001
A01	13340001	13440000	0.00012	D01	13340001	13440000	0.00011
A01	13360001	13460000	0.00012	D01	13360001	13460000	0.0001
A01	13380001	13480000	0.00011	D01	13380001	13480000	9e-05
A01	13400001	13500000	8e-05	D01	13400001	13500000	0.0001
A01	13420001	13520000	5e-05	D01	13420001	13520000	9e-05
A01	13440001	13540000	3e-05	D01	13440001	13540000	9e-05
A01	13460001	13560000	4e-05	D01	13460001	13560000	8e-05
A01	13480001	13580000	0.00021	D01	13480001	13580000	0.0001
A01	13500001	13600000	0.0008	D01	13500001	13600000	0.00011
A01	13520001	13620000	0.00147	D01	13520001	13620000	0.0001
A01	13540001	13640000	0.0024	D01	13540001	13640000	0.0001
A01	13560001	13660000	0.00304	D01	13560001	13660000	0.00035
A01	13580001	13680000	0.0034	D01	13580001	13680000	0.00098
A01	13600001	13700000	0.00333	D01	13600001	13700000	0.0012
A01	13620001	13720000	0.00282	D01	13620001	13720000	0.00139
A01	13640001	13740000	0.00194	D01	13640001	13740000	0.00147
A01	13660001	13760000	0.00134	D01	13660001	13760000	0.00142
A01	13680001	13780000	0.00081	D01	13680001	13780000	0.00106
A01	13700001	13800000	0.00031	D01	13700001	13800000	0.0011
A01	13720001	13820000	0.00015	D01	13720001	13820000	0.00104
A01	13740001	13840000	0.0001	D01	13740001	13840000	0.00109
A01	13760001	13860000	0.00067	D01	13760001	13860000	0.00123
A01	13780001	13880000	0.00067	D01	13780001	13880000	0.00119
A01	13800001	13900000	0.00067	D01	13800001	13900000	0.00103
A01	13820001	13920000	0.00081	D01	13820001	13920000	0.00118
A01	13840001	13940000	0.00082	D01	13840001	13940000	0.0013
A01	13860001	13960000	0.00019	D01	13860001	13960000	0.00157
A01	13880001	13980000	0.00019	D01	13880001	13980000	0.00148
A01	13900001	14000000	0.00017	D01	13900001	14000000	0.00136
A01	13920001	14020000	3e-05	D01	13920001	14020000	0.00104
A01	13940001	14040000	8e-05	D01	13940001	14040000	0.00078
A01	13960001	14060000	0.00027	D01	13960001	14060000	0.00017
A01	13980001	14080000	0.00053	D01	13980001	14080000	1e-05
A01	14000001	14100000	0.00079	D01	14000001	14100000	1e-05
A01	14020001	14120000	0.00149	D01	14020001	14120000	1e-05
A01	14040001	14140000	0.00249	D01	14040001	14140000	3e-05
A01	14060001	14160000	0.00239	D01	14060001	14160000	4e-05
A01	14080001	14180000	0.0023	D01	14080001	14180000	5e-05
A01	14100001	14200000	0.00288	D01	14100001	14200000	5e-05
A01	14120001	14220000	0.0023	D01	14120001	14220000	6e-05
A01	14140001	14240000	0.00162	D01	14140001	14240000	3e-05
A01	14160001	14260000	0.00173	D01	14160001	14260000	2e-05
A01	14180001	14280000	0.00189	D01	14180001	14280000	1e-05
A01	14200001	14300000	0.00118	D01	14200001	14300000	1e-05
A01	14220001	14320000	0.00142	D01	14220001	14320000	1e-05
A01	14240001	14340000	0.00104	D01	14240001	14340000	1e-05
A01	14260001	14360000	0.0009	D01	14260001	14360000	1e-05
A01	14280001	14380000	0.00058	D01	14280001	14380000	1e-05
A01	14300001	14400000	0.00046	D01	14300001	14400000	1e-05
A01	14320001	14420000	0.00012	D01	14320001	14420000	0
A01	14340001	14440000	0.0002	D01	14340001	14440000	0
A01	14360001	14460000	0.00019	D01	14360001	14460000	6e-05
A01	14380001	14480000	0.0002	D01	14380001	14480000	6e-05
A01	14400001	14500000	0.00023	D01	14400001	14500000	6e-05
A01	14420001	14520000	0.00023	D01	14420001	14520000	6e-05
A01	14440001	14540000	0.00014	D01	14440001	14540000	6e-05
A01	14460001	14560000	0.00016	D01	14460001	14560000	0
A01	14480001	14580000	0.00021	D01	14480001	14580000	0
A01	14500001	14600000	0.00019	D01	14500001	14600000	0
A01	14520001	14620000	0.00025	D01	14520001	14620000	0
A01	14540001	14640000	0.00029	D01	14540001	14640000	3e-05
A01	14560001	14660000	0.00033	D01	14560001	14660000	4e-05
A01	14580001	14680000	0.0003	D01	14580001	14680000	5e-05
A01	14600001	14700000	0.00029	D01	14600001	14700000	5e-05
A01	14620001	14720000	0.00022	D01	14620001	14720000	7e-05
A01	14640001	14740000	0.00018	D01	14640001	14740000	4e-05
A01	14660001	14760000	8e-05	D01	14660001	14760000	3e-05
A01	14680001	14780000	7e-05	D01	14680001	14780000	3e-05
A01	14700001	14800000	9e-05	D01	14700001	14800000	3e-05
A01	14720001	14820000	0.00012	D01	14720001	14820000	1e-05
A01	14740001	14840000	0.00011	D01	14740001	14840000	1e-05
A01	14760001	14860000	0.0001	D01	14760001	14860000	1e-05
A01	14780001	14880000	0.00011	D01	14780001	14880000	0
A01	14800001	14900000	0.0001	D01	14800001	14900000	0
A01	14820001	14920000	7e-05	D01	14820001	14920000	1e-05
A01	14840001	14940000	0.00017	D01	14840001	14940000	6e-05
A01	14860001	14960000	0.00021	D01	14860001	14960000	6e-05
A01	14880001	14980000	0.00022	D01	14880001	14980000	9e-05
A01	14900001	15000000	0.00023	D01	14900001	15000000	0.0001
A01	14920001	15020000	0.00023	D01	14920001	15020000	9e-05
A01	14940001	15040000	0.00018	D01	14940001	15040000	7e-05
A01	14960001	15060000	0.00014	D01	14960001	15060000	7e-05
A01	14980001	15080000	0.00012	D01	14980001	15080000	6e-05
A01	15000001	15100000	0.00011	D01	15000001	15100000	5e-05
A01	15020001	15120000	0.00013	D01	15020001	15120000	5e-05
A01	15040001	15140000	0.00011	D01	15040001	15140000	2e-05
A01	15060001	15160000	0.00014	D01	15060001	15160000	2e-05
A01	15080001	15180000	0.00013	D01	15080001	15180000	0
A01	15100001	15200000	0.00014	D01	15100001	15200000	0
A01	15120001	15220000	0.00013	D01	15120001	15220000	0
A01	15140001	15240000	0.00012	D01	15140001	15240000	0
A01	15160001	15260000	9e-05	D01	15160001	15260000	0
A01	15180001	15280000	0.00019	D01	15180001	15280000	0
A01	15200001	15300000	0.00018	D01	15200001	15300000	0
A01	15220001	15320000	0.00016	D01	15220001	15320000	0
A01	15240001	15340000	0.00018	D01	15240001	15340000	0
A01	15260001	15360000	0.00019	D01	15260001	15360000	0
A01	15280001	15380000	7e-05	D01	15280001	15380000	0
A01	15300001	15400000	0.00013	D01	15300001	15400000	2e-05
A01	15320001	15420000	0.00018	D01	15320001	15420000	2e-05
A01	15340001	15440000	0.00016	D01	15340001	15440000	2e-05
A01	15360001	15460000	0.00016	D01	15360001	15460000	2e-05
A01	15380001	15480000	0.00016	D01	15380001	15480000	2e-05
A01	15400001	15500000	0.00014	D01	15400001	15500000	0
A01	15420001	15520000	0.0003	D01	15420001	15520000	0
A01	15440001	15540000	0.00053	D01	15440001	15540000	0
A01	15460001	15560000	0.00107	D01	15460001	15560000	0
A01	15480001	15580000	0.00155	D01	15480001	15580000	1e-05
A01	15500001	15600000	0.00184	D01	15500001	15600000	1e-05
A01	15520001	15620000	0.00184	D01	15520001	15620000	1e-05
A01	15540001	15640000	0.00192	D01	15540001	15640000	1e-05
A01	15560001	15660000	0.00165	D01	15560001	15660000	1e-05
A01	15580001	15680000	0.00141	D01	15580001	15680000	9e-05
A01	15600001	15700000	0.00148	D01	15600001	15700000	0.00011
A01	15620001	15720000	0.0015	D01	15620001	15720000	0.00011
A01	15640001	15740000	0.00151	D01	15640001	15740000	0.00011
A01	15660001	15760000	0.00128	D01	15660001	15760000	0.00011
A01	15680001	15780000	0.00151	D01	15680001	15780000	2e-05
A01	15700001	15800000	0.00216	D01	15700001	15800000	0
A01	15720001	15820000	0.00278	D01	15720001	15820000	1e-05
A01	15740001	15840000	0.00342	D01	15740001	15840000	1e-05
A01	15760001	15860000	0.00365	D01	15760001	15860000	2e-05
A01	15780001	15880000	0.00319	D01	15780001	15880000	3e-05
A01	15800001	15900000	0.00219	D01	15800001	15900000	7e-05
A01	15820001	15920000	0.00137	D01	15820001	15920000	6e-05
A01	15840001	15940000	0.00041	D01	15840001	15940000	9e-05
A01	15860001	15960000	0.00015	D01	15860001	15960000	9e-05
A01	15880001	15980000	0.00015	D01	15880001	15980000	8e-05
A01	15900001	16000000	0.00016	D01	15900001	16000000	4e-05
A01	15920001	16020000	0.00015	D01	15920001	16020000	4e-05
A01	15940001	16040000	0.00013	D01	15940001	16040000	2e-05
A01	15960001	16060000	0.00011	D01	15960001	16060000	4e-05
A01	15980001	16080000	0.00011	D01	15980001	16080000	4e-05
A01	16000001	16100000	8e-05	D01	16000001	16100000	5e-05
A01	16020001	16120000	0.00011	D01	16020001	16120000	5e-05
A01	16040001	16140000	0.0004	D01	16040001	16140000	4e-05
A01	16060001	16160000	0.00074	D01	16060001	16160000	2e-05
A01	16080001	16180000	0.00101	D01	16080001	16180000	9e-05
A01	16100001	16200000	0.00126	D01	16100001	16200000	8e-05
A01	16120001	16220000	0.00151	D01	16120001	16220000	8e-05
A01	16140001	16240000	0.00146	D01	16140001	16240000	8e-05
A01	16160001	16260000	0.00131	D01	16160001	16260000	7e-05
A01	16180001	16280000	0.0018	D01	16180001	16280000	1e-05
A01	16200001	16300000	0.00256	D01	16200001	16300000	1e-05
A01	16220001	16320000	0.00308	D01	16220001	16320000	4e-05
A01	16240001	16340000	0.0039	D01	16240001	16340000	4e-05
A01	16260001	16360000	0.00379	D01	16260001	16360000	4e-05
A01	16280001	16380000	0.00312	D01	16280001	16380000	3e-05
A01	16300001	16400000	0.00241	D01	16300001	16400000	9e-05
A01	16320001	16420000	0.00165	D01	16320001	16420000	6e-05
A01	16340001	16440000	0.00064	D01	16340001	16440000	0.0001
A01	16360001	16460000	0.00057	D01	16360001	16460000	0.0001
A01	16380001	16480000	0.00047	D01	16380001	16480000	0.0001
A01	16400001	16500000	0.00158	D01	16400001	16500000	5e-05
A01	16420001	16520000	0.00279	D01	16420001	16520000	6e-05
A01	16440001	16540000	0.00387	D01	16440001	16540000	3e-05
A01	16460001	16560000	0.00463	D01	16460001	16560000	3e-05
A01	16480001	16580000	0.00499	D01	16480001	16580000	7e-05
A01	16500001	16600000	0.00388	D01	16500001	16600000	6e-05
A01	16520001	16620000	0.00291	D01	16520001	16620000	5e-05
A01	16540001	16640000	0.00202	D01	16540001	16640000	4e-05
A01	16560001	16660000	0.00157	D01	16560001	16660000	0.00012
A01	16580001	16680000	0.00143	D01	16580001	16680000	9e-05
A01	16600001	16700000	0.00112	D01	16600001	16700000	0.00013
A01	16620001	16720000	0.00089	D01	16620001	16720000	0.0002
A01	16640001	16740000	0.00066	D01	16640001	16740000	0.00025
A01	16660001	16760000	0.00034	D01	16660001	16760000	0.00019
A01	16680001	16780000	0.00017	D01	16680001	16780000	0.00018
A01	16700001	16800000	0.00015	D01	16700001	16800000	0.00014
A01	16720001	16820000	8e-05	D01	16720001	16820000	0.0001
A01	16740001	16840000	8e-05	D01	16740001	16840000	6e-05
A01	16760001	16860000	9e-05	D01	16760001	16860000	5e-05
A01	16780001	16880000	5e-05	D01	16780001	16880000	6e-05
A01	16800001	16900000	3e-05	D01	16800001	16900000	7e-05
A01	16820001	16920000	3e-05	D01	16820001	16920000	4e-05
A01	16840001	16940000	3e-05	D01	16840001	16940000	5e-05
A01	16860001	16960000	5e-05	D01	16860001	16960000	6e-05
A01	16880001	16980000	5e-05	D01	16880001	16980000	5e-05
A01	16900001	17000000	5e-05	D01	16900001	17000000	4e-05
A01	16920001	17020000	7e-05	D01	16920001	17020000	4e-05
A01	16940001	17040000	6e-05	D01	16940001	17040000	5e-05
A01	16960001	17060000	3e-05	D01	16960001	17060000	3e-05
A01	16980001	17080000	2e-05	D01	16980001	17080000	3e-05
A01	17000001	17100000	2e-05	D01	17000001	17100000	3e-05
A01	17020001	17120000	4e-05	D01	17020001	17120000	4e-05
A01	17040001	17140000	5e-05	D01	17040001	17140000	4e-05
A01	17060001	17160000	0.00019	D01	17060001	17160000	4e-05
A01	17080001	17180000	0.00021	D01	17080001	17180000	9e-05
A01	17100001	17200000	0.00021	D01	17100001	17200000	9e-05
A01	17120001	17220000	0.0002	D01	17120001	17220000	0.00013
A01	17140001	17240000	0.0002	D01	17140001	17240000	0.0001
A01	17160001	17260000	8e-05	D01	17160001	17260000	0.0001
A01	17180001	17280000	6e-05	D01	17180001	17280000	6e-05
A01	17200001	17300000	7e-05	D01	17200001	17300000	9e-05
A01	17220001	17320000	5e-05	D01	17220001	17320000	4e-05
A01	17240001	17340000	5e-05	D01	17240001	17340000	6e-05
A01	17260001	17360000	6e-05	D01	17260001	17360000	9e-05
A01	17280001	17380000	8e-05	D01	17280001	17380000	9e-05
A01	17300001	17400000	8e-05	D01	17300001	17400000	6e-05
A01	17320001	17420000	7e-05	D01	17320001	17420000	8e-05
A01	17340001	17440000	8e-05	D01	17340001	17440000	6e-05
A01	17360001	17460000	6e-05	D01	17360001	17460000	5e-05
A01	17380001	17480000	4e-05	D01	17380001	17480000	4e-05
A01	17400001	17500000	3e-05	D01	17400001	17500000	6e-05
A01	17420001	17520000	8e-05	D01	17420001	17520000	6e-05
A01	17440001	17540000	8e-05	D01	17440001	17540000	9e-05
A01	17460001	17560000	9e-05	D01	17460001	17560000	8e-05
A01	17480001	17580000	9e-05	D01	17480001	17580000	9e-05
A01	17500001	17600000	9e-05	D01	17500001	17600000	8e-05
A01	17520001	17620000	4e-05	D01	17520001	17620000	0.00015
A01	17540001	17640000	4e-05	D01	17540001	17640000	0.00012
A01	17560001	17660000	2e-05	D01	17560001	17660000	0.00014
A01	17580001	17680000	2e-05	D01	17580001	17680000	0.00013
A01	17600001	17700000	4e-05	D01	17600001	17700000	0.00013
A01	17620001	17720000	7e-05	D01	17620001	17720000	5e-05
A01	17640001	17740000	7e-05	D01	17640001	17740000	6e-05
A01	17660001	17760000	7e-05	D01	17660001	17760000	5e-05
A01	17680001	17780000	0.00015	D01	17680001	17780000	6e-05
A01	17700001	17800000	0.00016	D01	17700001	17800000	6e-05
A01	17720001	17820000	0.00016	D01	17720001	17820000	5e-05
A01	17740001	17840000	0.00014	D01	17740001	17840000	0.00011
A01	17760001	17860000	0.00014	D01	17760001	17860000	0.0001
A01	17780001	17880000	8e-05	D01	17780001	17880000	9e-05
A01	17800001	17900000	6e-05	D01	17800001	17900000	8e-05
A01	17820001	17920000	3e-05	D01	17820001	17920000	9e-05
A01	17840001	17940000	0.00012	D01	17840001	17940000	4e-05
A01	17860001	17960000	0.00014	D01	17860001	17960000	3e-05
A01	17880001	17980000	0.00014	D01	17880001	17980000	3e-05
A01	17900001	18000000	0.00013	D01	17900001	18000000	7e-05
A01	17920001	18020000	0.00013	D01	17920001	18020000	7e-05
A01	17940001	18040000	5e-05	D01	17940001	18040000	5e-05
A01	17960001	18060000	5e-05	D01	17960001	18060000	5e-05
A01	17980001	18080000	5e-05	D01	17980001	18080000	5e-05
A01	18000001	18100000	0.00013	D01	18000001	18100000	4e-05
A01	18020001	18120000	0.00014	D01	18020001	18120000	4e-05
A01	18040001	18140000	0.00014	D01	18040001	18140000	0.00028
A01	18060001	18160000	0.00014	D01	18060001	18160000	0.00054
A01	18080001	18180000	0.00015	D01	18080001	18180000	0.00073
A01	18100001	18200000	7e-05	D01	18100001	18200000	0.00089
A01	18120001	18220000	6e-05	D01	18120001	18220000	0.00099
A01	18140001	18240000	5e-05	D01	18140001	18240000	0.0009
A01	18160001	18260000	3e-05	D01	18160001	18260000	0.00081
A01	18180001	18280000	0	D01	18180001	18280000	0.00077
A01	18200001	18300000	1e-05	D01	18200001	18300000	0.00075
A01	18220001	18320000	4e-05	D01	18220001	18320000	0.00113
A01	18240001	18340000	5e-05	D01	18240001	18340000	0.00188
A01	18260001	18360000	6e-05	D01	18260001	18360000	0.0024
A01	18280001	18380000	6e-05	D01	18280001	18380000	0.00264
A01	18300001	18400000	5e-05	D01	18300001	18400000	0.00293
A01	18320001	18420000	6e-05	D01	18320001	18420000	0.00271
A01	18340001	18440000	7e-05	D01	18340001	18440000	0.00205
A01	18360001	18460000	8e-05	D01	18360001	18460000	0.00164
A01	18380001	18480000	8e-05	D01	18380001	18480000	0.00194
A01	18400001	18500000	9e-05	D01	18400001	18500000	0.00246
A01	18420001	18520000	6e-05	D01	18420001	18520000	0.00285
A01	18440001	18540000	9e-05	D01	18440001	18540000	0.00287
A01	18460001	18560000	9e-05	D01	18460001	18560000	0.00263
A01	18480001	18580000	0.00014	D01	18480001	18580000	0.00202
A01	18500001	18600000	0.00019	D01	18500001	18600000	0.00105
A01	18520001	18620000	0.0002	D01	18520001	18620000	0.0004
A01	18540001	18640000	0.00018	D01	18540001	18640000	0.00014
A01	18560001	18660000	0.00017	D01	18560001	18660000	0.0001
A01	18580001	18680000	0.00014	D01	18580001	18680000	3e-05
A01	18600001	18700000	0.00011	D01	18600001	18700000	2e-05
A01	18620001	18720000	0.0001	D01	18620001	18720000	1e-05
A01	18640001	18740000	7e-05	D01	18640001	18740000	3e-05
A01	18660001	18760000	7e-05	D01	18660001	18760000	4e-05
A01	18680001	18780000	6e-05	D01	18680001	18780000	3e-05
A01	18700001	18800000	3e-05	D01	18700001	18800000	3e-05
A01	18720001	18820000	5e-05	D01	18720001	18820000	3e-05
A01	18740001	18840000	5e-05	D01	18740001	18840000	4e-05
A01	18760001	18860000	6e-05	D01	18760001	18860000	3e-05
A01	18780001	18880000	0.00036	D01	18780001	18880000	3e-05
A01	18800001	18900000	0.00037	D01	18800001	18900000	3e-05
A01	18820001	18920000	0.00034	D01	18820001	18920000	3e-05
A01	18840001	18940000	0.00062	D01	18840001	18940000	0
A01	18860001	18960000	0.0008	D01	18860001	18960000	7e-05
A01	18880001	18980000	0.00104	D01	18880001	18980000	7e-05
A01	18900001	19000000	0.00258	D01	18900001	19000000	7e-05
A01	18920001	19020000	0.0029	D01	18920001	19020000	8e-05
A01	18940001	19040000	0.00328	D01	18940001	19040000	8e-05
A01	18960001	19060000	0.00431	D01	18960001	19060000	2e-05
A01	18980001	19080000	0.00455	D01	18980001	19080000	2e-05
A01	19000001	19100000	0.00351	D01	19000001	19100000	2e-05
A01	19020001	19120000	0.00333	D01	19020001	19120000	1e-05
A01	19040001	19140000	0.00272	D01	19040001	19140000	1e-05
A01	19060001	19160000	0.00161	D01	19060001	19160000	0
A01	19080001	19180000	0.00096	D01	19080001	19180000	0
A01	19100001	19200000	0.00086	D01	19100001	19200000	0
A01	19120001	19220000	0.00141	D01	19120001	19220000	3e-05
A01	19140001	19240000	0.00168	D01	19140001	19240000	3e-05
A01	19160001	19260000	0.00208	D01	19160001	19260000	5e-05
A01	19180001	19280000	0.00226	D01	19180001	19280000	6e-05
A01	19200001	19300000	0.00185	D01	19200001	19300000	6e-05
A01	19220001	19320000	0.00117	D01	19220001	19320000	4e-05
A01	19240001	19340000	0.00139	D01	19240001	19340000	5e-05
A01	19260001	19360000	0.00136	D01	19260001	19360000	3e-05
A01	19280001	19380000	0.00111	D01	19280001	19380000	2e-05
A01	19300001	19400000	0.00119	D01	19300001	19400000	2e-05
A01	19320001	19420000	0.0012	D01	19320001	19420000	1e-05
A01	19340001	19440000	0.00069	D01	19340001	19440000	0
A01	19360001	19460000	0.00023	D01	19360001	19460000	0
A01	19380001	19480000	0.00025	D01	19380001	19480000	0
A01	19400001	19500000	0.00081	D01	19400001	19500000	0
A01	19420001	19520000	0.00079	D01	19420001	19520000	1e-05
A01	19440001	19540000	0.00081	D01	19440001	19540000	1e-05
A01	19460001	19560000	0.00153	D01	19460001	19560000	2e-05
A01	19480001	19580000	0.00179	D01	19480001	19580000	5e-05
A01	19500001	19600000	0.00132	D01	19500001	19600000	6e-05
A01	19520001	19620000	0.00162	D01	19520001	19620000	6e-05
A01	19540001	19640000	0.00178	D01	19540001	19640000	0.0001
A01	19560001	19660000	0.00112	D01	19560001	19660000	9e-05
A01	19580001	19680000	0.00077	D01	19580001	19680000	6e-05
A01	19600001	19700000	0.00119	D01	19600001	19700000	8e-05
A01	19620001	19720000	0.00187	D01	19620001	19720000	7e-05
A01	19640001	19740000	0.00222	D01	19640001	19740000	3e-05
A01	19660001	19760000	0.0031	D01	19660001	19760000	5e-05
A01	19680001	19780000	0.0038	D01	19680001	19780000	6e-05
A01	19700001	19800000	0.00382	D01	19700001	19800000	4e-05
A01	19720001	19820000	0.00313	D01	19720001	19820000	7e-05
A01	19740001	19840000	0.00337	D01	19740001	19840000	7e-05
A01	19760001	19860000	0.00334	D01	19760001	19860000	5e-05
A01	19780001	19880000	0.00318	D01	19780001	19880000	6e-05
A01	19800001	19900000	0.0035	D01	19800001	19900000	7e-05
A01	19820001	19920000	0.00374	D01	19820001	19920000	6e-05
A01	19840001	19940000	0.00339	D01	19840001	19940000	7e-05
A01	19860001	19960000	0.00295	D01	19860001	19960000	0.0001
A01	19880001	19980000	0.00299	D01	19880001	19980000	0.0001
A01	19900001	20000000	0.00225	D01	19900001	20000000	9e-05
A01	19920001	20020000	0.00196	D01	19920001	20020000	0.0001
A01	19940001	20040000	0.00171	D01	19940001	20040000	0.00012
A01	19960001	20060000	0.00139	D01	19960001	20060000	9e-05
A01	19980001	20080000	0.00139	D01	19980001	20080000	7e-05
A01	20000001	20100000	0.00199	D01	20000001	20100000	6e-05
A01	20020001	20120000	0.0022	D01	20020001	20120000	5e-05
A01	20040001	20140000	0.00307	D01	20040001	20140000	2e-05
A01	20060001	20160000	0.00415	D01	20060001	20160000	2e-05
A01	20080001	20180000	0.0042	D01	20080001	20180000	4e-05
A01	20100001	20200000	0.00413	D01	20100001	20200000	4e-05
A01	20120001	20220000	0.0044	D01	20120001	20220000	3e-05
A01	20140001	20240000	0.00409	D01	20140001	20240000	5e-05
A01	20160001	20260000	0.00422	D01	20160001	20260000	8e-05
A01	20180001	20280000	0.00513	D01	20180001	20280000	6e-05
A01	20200001	20300000	0.00616	D01	20200001	20300000	9e-05
A01	20220001	20320000	0.00671	D01	20220001	20320000	0.00012
A01	20240001	20340000	0.00646	D01	20240001	20340000	0.0001
A01	20260001	20360000	0.00537	D01	20260001	20360000	7e-05
A01	20280001	20380000	0.00383	D01	20280001	20380000	0.00013
A01	20300001	20400000	0.00208	D01	20300001	20400000	0.00011
A01	20320001	20420000	0.00115	D01	20320001	20420000	0.00011
A01	20340001	20440000	0.00143	D01	20340001	20440000	0.00014
A01	20360001	20460000	0.00205	D01	20360001	20460000	0.00017
A01	20380001	20480000	0.00303	D01	20380001	20480000	0.00011
A01	20400001	20500000	0.0038	D01	20400001	20500000	0.00011
A01	20420001	20520000	0.00346	D01	20420001	20520000	8e-05
A01	20440001	20540000	0.00267	D01	20440001	20540000	8e-05
A01	20460001	20560000	0.00222	D01	20460001	20560000	5e-05
A01	20480001	20580000	0.00149	D01	20480001	20580000	8e-05
A01	20500001	20600000	0.00112	D01	20500001	20600000	9e-05
A01	20520001	20620000	0.00143	D01	20520001	20620000	0.0001
A01	20540001	20640000	0.00155	D01	20540001	20640000	0.0001
A01	20560001	20660000	0.0011	D01	20560001	20660000	0.0001
A01	20580001	20680000	0.00087	D01	20580001	20680000	0.00011
A01	20600001	20700000	0.00048	D01	20600001	20700000	9e-05
A01	20620001	20720000	0.00017	D01	20620001	20720000	9e-05
A01	20640001	20740000	7e-05	D01	20640001	20740000	7e-05
A01	20660001	20760000	7e-05	D01	20660001	20760000	9e-05
A01	20680001	20780000	6e-05	D01	20680001	20780000	7e-05
A01	20700001	20800000	5e-05	D01	20700001	20800000	8e-05
A01	20720001	20820000	7e-05	D01	20720001	20820000	6e-05
A01	20740001	20840000	5e-05	D01	20740001	20840000	6e-05
A01	20760001	20860000	9e-05	D01	20760001	20860000	7e-05
A01	20780001	20880000	0.0002	D01	20780001	20880000	8e-05
A01	20800001	20900000	0.0004	D01	20800001	20900000	7e-05
A01	20820001	20920000	0.00073	D01	20820001	20920000	7e-05
A01	20840001	20940000	0.00092	D01	20840001	20940000	7e-05
A01	20860001	20960000	0.001	D01	20860001	20960000	4e-05
A01	20880001	20980000	0.00104	D01	20880001	20980000	2e-05
A01	20900001	21000000	0.00098	D01	20900001	21000000	5e-05
A01	20920001	21020000	0.00063	D01	20920001	21020000	8e-05
A01	20940001	21040000	0.00044	D01	20940001	21040000	8e-05
A01	20960001	21060000	0.00043	D01	20960001	21060000	8e-05
A01	20980001	21080000	0.00048	D01	20980001	21080000	0.00013
A01	21000001	21100000	0.00071	D01	21000001	21100000	0.0001
A01	21020001	21120000	0.00096	D01	21020001	21120000	8e-05
A01	21040001	21140000	0.0012	D01	21040001	21140000	8e-05
A01	21060001	21160000	0.0014	D01	21060001	21160000	8e-05
A01	21080001	21180000	0.00133	D01	21080001	21180000	4e-05
A01	21100001	21200000	0.00111	D01	21100001	21200000	7e-05
A01	21120001	21220000	0.00109	D01	21120001	21220000	8e-05
A01	21140001	21240000	0.00111	D01	21140001	21240000	8e-05
A01	21160001	21260000	0.00101	D01	21160001	21260000	9e-05
A01	21180001	21280000	0.00102	D01	21180001	21280000	9e-05
A01	21200001	21300000	0.00095	D01	21200001	21300000	7e-05
A01	21220001	21320000	0.00076	D01	21220001	21320000	6e-05
A01	21240001	21340000	0.00061	D01	21240001	21340000	6e-05
A01	21260001	21360000	0.00052	D01	21260001	21360000	6e-05
A01	21280001	21380000	0.00041	D01	21280001	21380000	4e-05
A01	21300001	21400000	0.00033	D01	21300001	21400000	3e-05
A01	21320001	21420000	0.00029	D01	21320001	21420000	5e-05
A01	21340001	21440000	0.0002	D01	21340001	21440000	5e-05
A01	21360001	21460000	0.00014	D01	21360001	21460000	5e-05
A01	21380001	21480000	0.00024	D01	21380001	21480000	8e-05
A01	21400001	21500000	0.00029	D01	21400001	21500000	9e-05
A01	21420001	21520000	0.00031	D01	21420001	21520000	6e-05
A01	21440001	21540000	0.00043	D01	21440001	21540000	5e-05
A01	21460001	21560000	0.00043	D01	21460001	21560000	6e-05
A01	21480001	21580000	0.00044	D01	21480001	21580000	4e-05
A01	21500001	21600000	0.0006	D01	21500001	21600000	5e-05
A01	21520001	21620000	0.00078	D01	21520001	21620000	7e-05
A01	21540001	21640000	0.00084	D01	21540001	21640000	0.0001
A01	21560001	21660000	0.00078	D01	21560001	21660000	0.00012
A01	21580001	21680000	0.00066	D01	21580001	21680000	0.00014
A01	21600001	21700000	0.00045	D01	21600001	21700000	0.00019
A01	21620001	21720000	0.00033	D01	21620001	21720000	0.00036
A01	21640001	21740000	0.00013	D01	21640001	21740000	0.00044
A01	21660001	21760000	0.00012	D01	21660001	21760000	0.00065
A01	21680001	21780000	0.00011	D01	21680001	21780000	0.00069
A01	21700001	21800000	0.00024	D01	21700001	21800000	0.00095
A01	21720001	21820000	0.00016	D01	21720001	21820000	0.00091
A01	21740001	21840000	0.00021	D01	21740001	21840000	0.00109
A01	21760001	21860000	0.00023	D01	21760001	21860000	0.00112
A01	21780001	21880000	0.00022	D01	21780001	21880000	0.00121
A01	21800001	21900000	0.00019	D01	21800001	21900000	0.00103
A01	21820001	21920000	0.00024	D01	21820001	21920000	0.00091
A01	21840001	21940000	0.00024	D01	21840001	21940000	0.00062
A01	21860001	21960000	0.00022	D01	21860001	21960000	0.00074
A01	21880001	21980000	0.00022	D01	21880001	21980000	0.00086
A01	21900001	22000000	0.00013	D01	21900001	22000000	0.00093
A01	21920001	22020000	0.00011	D01	21920001	22020000	0.00122
A01	21940001	22040000	0.00014	D01	21940001	22040000	0.00152
A01	21960001	22060000	0.00021	D01	21960001	22060000	0.00133
A01	21980001	22080000	0.00021	D01	21980001	22080000	0.00122
A01	22000001	22100000	0.0002	D01	22000001	22100000	0.0011
A01	22020001	22120000	0.00017	D01	22020001	22120000	0.00115
A01	22040001	22140000	0.0001	D01	22040001	22140000	0.00152
A01	22060001	22160000	7e-05	D01	22060001	22160000	0.00201
A01	22080001	22180000	6e-05	D01	22080001	22180000	0.00274
A01	22100001	22200000	9e-05	D01	22100001	22200000	0.00317
A01	22120001	22220000	0.0001	D01	22120001	22220000	0.00297
A01	22140001	22240000	0.00013	D01	22140001	22240000	0.00271
A01	22160001	22260000	9e-05	D01	22160001	22260000	0.00216
A01	22180001	22280000	9e-05	D01	22180001	22280000	0.00148
A01	22200001	22300000	6e-05	D01	22200001	22300000	0.00136
A01	22220001	22320000	5e-05	D01	22220001	22320000	0.00136
A01	22240001	22340000	3e-05	D01	22240001	22340000	0.00103
A01	22260001	22360000	9e-05	D01	22260001	22360000	0.00121
A01	22280001	22380000	9e-05	D01	22280001	22380000	0.00132
A01	22300001	22400000	0.00012	D01	22300001	22400000	0.00094
A01	22320001	22420000	0.00013	D01	22320001	22420000	0.00077
A01	22340001	22440000	0.00011	D01	22340001	22440000	0.00075
A01	22360001	22460000	6e-05	D01	22360001	22460000	0.00044
A01	22380001	22480000	8e-05	D01	22380001	22480000	0.00013
A01	22400001	22500000	8e-05	D01	22400001	22500000	0.0001
A01	22420001	22520000	0.0001	D01	22420001	22520000	0.00014
A01	22440001	22540000	0.00017	D01	22440001	22540000	8e-05
A01	22460001	22560000	0.00022	D01	22460001	22560000	7e-05
A01	22480001	22580000	0.0002	D01	22480001	22580000	7e-05
A01	22500001	22600000	0.00018	D01	22500001	22600000	0.00013
A01	22520001	22620000	0.00017	D01	22520001	22620000	0.00012
A01	22540001	22640000	0.00011	D01	22540001	22640000	0.00014
A01	22560001	22660000	8e-05	D01	22560001	22660000	0.00014
A01	22580001	22680000	8e-05	D01	22580001	22680000	0.00014
A01	22600001	22700000	8e-05	D01	22600001	22700000	9e-05
A01	22620001	22720000	7e-05	D01	22620001	22720000	0.0001
A01	22640001	22740000	6e-05	D01	22640001	22740000	9e-05
A01	22660001	22760000	5e-05	D01	22660001	22760000	0.0001
A01	22680001	22780000	7e-05	D01	22680001	22780000	8e-05
A01	22700001	22800000	0.00032	D01	22700001	22800000	8e-05
A01	22720001	22820000	0.00031	D01	22720001	22820000	4e-05
A01	22740001	22840000	0.00031	D01	22740001	22840000	3e-05
A01	22760001	22860000	0.00041	D01	22760001	22860000	3e-05
A01	22780001	22880000	0.0004	D01	22780001	22880000	5e-05
A01	22800001	22900000	0.00014	D01	22800001	22900000	7e-05
A01	22820001	22920000	0.0002	D01	22820001	22920000	8e-05
A01	22840001	22940000	0.00021	D01	22840001	22940000	8e-05
A01	22860001	22960000	0.00011	D01	22860001	22960000	7e-05
A01	22880001	22980000	0.0001	D01	22880001	22980000	6e-05
A01	22900001	23000000	0.0001	D01	22900001	23000000	3e-05
A01	22920001	23020000	0.0001	D01	22920001	23020000	2e-05
A01	22940001	23040000	0.00014	D01	22940001	23040000	4e-05
A01	22960001	23060000	0.00014	D01	22960001	23060000	5e-05
A01	22980001	23080000	0.00015	D01	22980001	23080000	6e-05
A01	23000001	23100000	0.00017	D01	23000001	23100000	8e-05
A01	23020001	23120000	0.00014	D01	23020001	23120000	9e-05
A01	23040001	23140000	0.00015	D01	23040001	23140000	7e-05
A01	23060001	23160000	0.00016	D01	23060001	23160000	5e-05
A01	23080001	23180000	0.00016	D01	23080001	23180000	3e-05
A01	23100001	23200000	0.00016	D01	23100001	23200000	3e-05
A01	23120001	23220000	0.00016	D01	23120001	23220000	3e-05
A01	23140001	23240000	0.0001	D01	23140001	23240000	5e-05
A01	23160001	23260000	6e-05	D01	23160001	23260000	6e-05
A01	23180001	23280000	6e-05	D01	23180001	23280000	6e-05
A01	23200001	23300000	6e-05	D01	23200001	23300000	5e-05
A01	23220001	23320000	4e-05	D01	23220001	23320000	7e-05
A01	23240001	23340000	5e-05	D01	23240001	23340000	6e-05
A01	23260001	23360000	5e-05	D01	23260001	23360000	8e-05
A01	23280001	23380000	4e-05	D01	23280001	23380000	9e-05
A01	23300001	23400000	2e-05	D01	23300001	23400000	0.00013
A01	23320001	23420000	1e-05	D01	23320001	23420000	0.0001
A01	23340001	23440000	0	D01	23340001	23440000	0.00012
A01	23360001	23460000	9e-05	D01	23360001	23460000	0.00011
A01	23380001	23480000	0.0001	D01	23380001	23480000	0.00011
A01	23400001	23500000	0.00011	D01	23400001	23500000	6e-05
A01	23420001	23520000	0.00012	D01	23420001	23520000	8e-05
A01	23440001	23540000	0.00013	D01	23440001	23540000	7e-05
A01	23460001	23560000	4e-05	D01	23460001	23560000	6e-05
A01	23480001	23580000	3e-05	D01	23480001	23580000	5e-05
A01	23500001	23600000	2e-05	D01	23500001	23600000	7e-05
A01	23520001	23620000	1e-05	D01	23520001	23620000	6e-05
A01	23540001	23640000	1e-05	D01	23540001	23640000	7e-05
A01	23560001	23660000	2e-05	D01	23560001	23660000	6e-05
A01	23580001	23680000	3e-05	D01	23580001	23680000	8e-05
A01	23600001	23700000	3e-05	D01	23600001	23700000	8e-05
A01	23620001	23720000	3e-05	D01	23620001	23720000	9e-05
A01	23640001	23740000	2e-05	D01	23640001	23740000	8e-05
A01	23660001	23760000	3e-05	D01	23660001	23760000	0.00011
A01	23680001	23780000	2e-05	D01	23680001	23780000	0.00011
A01	23700001	23800000	2e-05	D01	23700001	23800000	0.00011
A01	23720001	23820000	5e-05	D01	23720001	23820000	0.0001
A01	23740001	23840000	9e-05	D01	23740001	23840000	0.00011
A01	23760001	23860000	0.00011	D01	23760001	23860000	9e-05
A01	23780001	23880000	0.00014	D01	23780001	23880000	8e-05
A01	23800001	23900000	0.00014	D01	23800001	23900000	0.0001
A01	23820001	23920000	0.00016	D01	23820001	23920000	0.00012
A01	23840001	23940000	0.00022	D01	23840001	23940000	9e-05
A01	23860001	23960000	0.00018	D01	23860001	23960000	0.00013
A01	23880001	23980000	0.00023	D01	23880001	23980000	0.00015
A01	23900001	24000000	0.00023	D01	23900001	24000000	0.00011
A01	23920001	24020000	0.00019	D01	23920001	24020000	0.00013
A01	23940001	24040000	9e-05	D01	23940001	24040000	0.00015
A01	23960001	24060000	9e-05	D01	23960001	24060000	0.0001
[truncated: 56,755 more rows]

## Sheet: Table S9
Table S9 Zero diversity segments and genes contained within them.
[truncated: 649 more rows]

[truncated: 25 more sheets: Table S10, Table S11, Table S12, Table S13, Table S14, Table S15, Table S16, Table S17, Table S18, Table S19, Table S20, Table S21, Table S22, Table S23, Table S24, Table S25, Table S26, Table S27, Table S28, Table S29 …]
